# Supplementary material for: NR-SAFE: a randomized, double-blind safety trial of high dose nicotinamide riboside in Parkinson’s disease
Source: Nat Commun. 2023 Nov 28;14:7793. doi: 10.1038/s41467-023-43514-6 (PMC10684646; doi:10.1038/s41467-023-43514-6)
Supplement: Supplementary file 3 — Supplementary Data 1 [file 41467_2023_43514_MOESM3_ESM.xlsx]

## Sheet: Title page
Title	Supplementary_Data_1_study_cohort
Sheet-1	Title page
Sheet-2	Demographics and anamnestic data
Sheet-3	Co-morbid medical conditions
Sheet-4	Key to abbreviations
Number of sheets	4

## Sheet: Demographic & anamnestic data
Table of demographic information for all participants
Subject ID	Randomisation	Age (years)*	Sex*	Year of PD diagnosis	Years since PD diagnosis	Drug compliance (%)	BMI (kg/m2)
4	Placebo	NA	NA	2014	8	98	30.5
5	NR	NA	NA	2015	7	98	28.7
6	Placebo	NA	NA	2014	8	97	28.9
7	NR	NA	NA	2014	8	97	22.5
8	Placebo	NA	NA	2009	13	90	26.4
9	NR	NA	NA	2018	4	97	23.4
10	Placebo	NA	NA	2012	10	95	29
11	NR	NA	NA	2019	3	97	23.4
12	NR	NA	NA	2013	9	92	24.2
13	Placebo	NA	NA	2018	4	93	23.8
14	NR	NA	NA	2018	4	90	27.7
15	Placebo	NA	NA	2018	4	97	25.5
16	NR	NA	NA	2020	2	91	27.3
17	NR	NA	NA	2017	5	95	28.7
18	Placebo	NA	NA	2020	2	97	25.5
19	Placebo	NA	NA	2020	2	97	22.9
20	NR	NA	NA	2012	10	90	26.1
21	Placebo	NA	NA	2009	13	95	29.3
22	NR	NA	NA	2020	2	97	20.4
23	Placebo	NA	NA	2017	5	97	26.1
*Removed due to data privacy laws. As study was performed only in one center, participants could be identified using these parameters.

## Sheet: Co-morbid medical conditions
Table of chronic co-morbid medical conditions in the two treatment groups
Condition	Placebo (n)	NR (n)	p-value*
Parkinsons disease	10	10	1
Hypertension	4	3	1
Insomnia	1	1	1
Benign prostatic hyperplasia	2	2	1
Depression	0	1	1
Diabetes mellitus type 1	1	0	1
Diabetic neuropathy	1	0	1
Gastroesofageal reflux disease	2	2	1
Gastric ulcer	1	0	1
Status after cerebral infarction (both asymptomatic)	2	0	0.473
Carpal tunnel syndrome	1	1	1
Chronic renal failure (due to diabetes)	1	0	1
Obstructive sleep apnea	3	2	1
Osteoporosis	1	0	1
Psoriatic arthritis	1	1	1
Psoriasis	1	0	1
Polycystic kidney disease	0	1	1
Migrane	1	2	1
Ischemic heart disease	2	1	1
Gonarthrosis	0	2	0.473
Coxartrhosis	2	0	0.473
Asthma	1	1	1
Folic acid deficiency	1	1	1
Vitamin B12 deficiency	4	1	0.303
Segmental dystonia	1	0	1
Seborrhoic dermatitis	0	1	1
Post operative hypothyreosis after surgery for hyperthyreosis	1	0	1
Chronic lower back pain	1	2	1
Hypercholesterolemia	1	0	1
Hemochromatosis	0	1	1
Achilles tendon tendinitis	0	1	1
Plantar fascitis	0	1	1
Benign recurrent intrahepatic cholestasis (BRIC)	1	0	1
2nd degree AV-block, pacemaker implanted	1	0	1
1st degree AV-block	0	1	1
Herniated lumbar disc	0	1	1
Fracture of left 5th metacarp (plaster cast)	1	0	1
Intermittent non-specific abdominal pain	1	0	1
Non-specific abdominal macular rash	1	0	1
Isolated lymphocytosis	1	0	1
Microcytic anemia	1	0	1
Myalgia	0	1	1
Non-specific joint pain	0	1	1
Pitting edema bilaterally	0	1	1
Basal crepitations on lung auscultation	1	0	1
Status after kataract surgery	2	2	1
*P-value calculated using one-sided Fisher's exact test. P-values not corrected for multiple testing.

## Sheet: Key
Abbreviation	Term
PD	Parkinsons disease
AV	Atrioventricular
NR	Nicotinamide Riboside
