# Supplementary material for: NR-SAFE: a randomized, double-blind safety trial of high dose nicotinamide riboside in Parkinson’s disease
Source: Nat Commun. 2023 Nov 28;14:7793. doi: 10.1038/s41467-023-43514-6 (PMC10684646; doi:10.1038/s41467-023-43514-6)
Supplement: Supplementary file 4 — Supplementary Data 2 [file 41467_2023_43514_MOESM4_ESM.xlsx]

## Sheet: Title page
Title	Supplementary_Data_2_adverse_events
Sheet-1	Title page
Sheet-2	Individual adverse events
Sheet-3	Electrocardiography
Sheet-4	Vital signs for all individuals
Sheet-5	Comparison of baseline values between placebo and NR groups
Sheet-6	Key to abbreviations
Number of sheets	6

## Sheet: Individual Adverse Events
Table listing individual adverse events, their grade according to CTCAE v5.0, their relation to the study drug and status if ongoing or resolved at the end of study.
Subject ID	Treatment group	CTCAE* v5.0 Term	Resolved at end of study	Causal relationship to study drug	CTCAE* grading grade 1-5
4	Placebo	Injury, poisoning and procedural complications - Mild head trauma	No	Unlikely	1
5	NR	Headache	Yes	Possible	1
5	NR	Urinary frequency	Yes	Unlikely	1
5	NR	Tremor - increased after cessation of study drug	Yes	Possible	1
5	NR	Muscle cramp	Yes	Possible	1
5	NR	Rash maculo-papular	Yes	Unlikely	1
5	NR	Muscle cramp	Yes	Unlikely	1
6	Placebo	Fatigue	Yes	Unlikely	1
6	Placebo	Localized edema	No	Unlikely	1
6	Placebo	Chest pain - cardiac	Yes	Unlikely	1
7	NR	Injury, poisoning and procedural complications - Contusion of ankle	No	Unrelated	1
8	Placebo	Abdominal pain	No	Possible	1
8	Placebo	Extrapyramidal disorder - decreased dyskinesia during study	No	Possible	1
9	NR	Extrapyramidal disorder - increased dyskinesia	No	Possible	1
9	NR	Extrapyramidal disorder - subjective rigidity after cessation of study drug	Yes	Possible	1
10	Placebo	Dyspepsia	No	Possible	1
10	Placebo	Metabolism and nutrition disorders - Decrease in blood glucose within normal range	No	Possible	1
10	Placebo	Tremor - increased after cessation of study drug	Yes	Possible	1
11	NR	Headache	No	Unlikely	1
11	NR	Fatigue	Yes	Unlikely	1
11	NR	Dry mouth	No	Possible	1
12	NR	Nausea	No	Possible	1
12	NR	Fatigue	No	Possible	1
12	NR	Upper respiratory infection	No	Unlikely	1
12	NR	Extrapyramidal disorder - patient reduced dose of levodopa without consultation	Yes	Possible	1
13	Placebo	Upper respiratory infection	No	Unlikely	1
13	Placebo	Dizziness	No	Possible	1
13	Placebo	Abdominal pain	No	Unlikely	1
14	NR	Dizziness	No	Possible	1
14	NR	Nausea	No	Possible	1
15	Placebo	Gastrointestinal disorders - other - increased salivation	No	Possible	1
17	NR	Dyspepsia	No	Possible	1
18	Placebo	Tremor	No	Possible	1
18	Placebo	Abdominal pain	Yes	Possible	1
18	Placebo	Gastrointestinal disorders - other - abdominal gas discomfort	Yes	Possible	1
20	NR	Dyspepsia	No	Possible	1
20	NR	Gastrointestinal disorders - other - abdominal gas discomfort	Yes	Probable	1
20	NR	Abdominal pain	Yes	Probable	1
20	NR	Headache	No	Unlikely	1
21	Placebo	Rash maculo-papular	No	Unlikely	1
22	NR	Insomnia	Yes	Unlikely	1
22	NR	Tremor - increased during study	Yes	Possible	1
*Common Terminology Criteria for Adverse Events v5.0.

## Sheet: Electrocardiography
Table of abnormal electrocardiography results and interpretation
Subject ID	Electrocardiography	Treatment group
5	Left axis deviation on ECG day 28. Not registered left axis deviation on ECG day 6 on re-analysis of patient due to possible data entry error. Normal ECG on day 14 and 21. Evaluated as not clinically significant.	NR
7	Bradycardia and 1. degree AV-block (228ms) at baseline. No significant change during study. Not clinically significant.	NR
9	Normal	NR
11	Normal	NR
12	Artefact due to deep brain stimulator. Bradycardia (habitual for patient). Not clinically significant.	NR
14	Bradycardia 58/min on day 7. Not clinically significant.	NR
16	Bradycardia 46/min on day 7. Not clincally significant.	NR
17	Normal	NR
20	Normal	NR
22	Normal	NR
4	Left axis deviation, unchanged from previous ECGs before study. No change during study. Not clinically significant.	Placebo
6	Signs of previous myocardial infarction at baseline. No change during study. Discussed with consultant cardiologist and evaluated as not clinically significant.	Placebo
8	Unspesific T-wave changes, non-significant ST-depression in V4-V6 within normal parameters. Unchanged from earlier ECGs. Not clinically significant.	Placebo
10	Normal	Placebo
13	Unspesific T-wave anomaly at baseline. No change during study. Not clinically significant.	Placebo
15	Pacemaker rythm at baseline. No change during study. Not clinically significant.	Placebo
18	Normal	Placebo
19	Artefact due to deep brain stimulator. Not clinically significant.	Placebo
21	Normal	Placebo
23	Reduced R-progression at baseline. Not clinically significant.	Placebo

## Sheet: Vital signs at physical visits
Table of all measured vital signs at all visits
Subject ID	Randomisation	Visit	Systolic blood pressure (mmHg)	Diastolic blood pressure (mmHg)	Pulse (min-1)	Weight (kg)
4	Placebo	V1	139	76	69	87.1
4	Placebo	V4	129	72	72	87.1
4	Placebo	V5	129	81	80	86.4
4	Placebo	V6	132	75	72	87.2
4	Placebo	V7	124	73	66	87
5	NR	V1	144	81	62	88.8
5	NR	V4	134	83	66	88.9
5	NR	V5	127	75	66	88
5	NR	V6	137	89	65	88.6
5	NR	V7	137	83	63	88.3
6	Placebo	V1	143	77	65	82.6
6	Placebo	V4	124	74	66	82.8
6	Placebo	V5	120	70	59	81.8
6	Placebo	V6	117	73	72	83.3
6	Placebo	V7	126	73	61	82.9
7	NR	V1	119	74	46	77.7
7	NR	V4	119	67	50	79
7	NR	V5	123	78	48	77.9
7	NR	V6	116	71	47	77.6
7	NR	V7	115	75	41
8	Placebo	V1	109	69	82	64.2
8	Placebo	V4	102	63	82	65
8	Placebo	V5	125	78	76	64.3
8	Placebo	V6	113	71	64	63.7
8	Placebo	V7	122	80	71	64.5
9	NR	V1	104	74	73	76.8
9	NR	V4	115	75	80	75.9
9	NR	V5	114	74	76	76.3
9	NR	V7	114	70	68	76.5
9	NR	V6	123	77	77	76.3
10	Placebo	V1	132	69	70	96.2
10	Placebo	V4	140	69	69	96.1
10	Placebo	V5	138	76	68	96.3
10	Placebo	V6	151	78	72	95.4
10	Placebo	V7	135	72	62	95
11	NR	V1	115	81	93	73.3
11	NR	V4	128	83	74	73.1
11	NR	V5	139	80	88	74.6
11	NR	V6	124	79	81	73.9
11	NR	V7	117	81	65	72.9
12	NR	V1	116	55	53	74
12	NR	V4	132	81	54	72
12	NR	V5	128	83	58	71.7
12	NR	V6	128	79	50	72
12	NR	V7	124	78	53	73.6
13	Placebo	V1	125	85	66	73.8
13	Placebo	V4	109	70	63	74.8
13	Placebo	V5	100	70	58	72.7
13	Placebo	V6	140	79	70	74
13	Placebo	V7	130	79	74	71.9
14	NR	V1	137	75	62	83
14	NR	V4	125	71	66	83.2
14	NR	V5	125	69	63	83
14	NR	V6	130	72	53	82
14	NR	V7	124	72	64	82.9
15	Placebo	V1	128	83	74	82.5
15	Placebo	V4	128	82	85	85.3
15	Placebo	V5	129	84	96	83.3
15	Placebo	V6	137	85	96	83.3
15	Placebo	V7	122	73	96	83
16	NR	V1	121	83	57	98.5
16	NR	V4	124	78	50	98.1
16	NR	V5	131	80	55	100.1
16	NR	V6	122	81	53	97
16	NR	V7	131	89	53	99
17	NR	V1	112	67	52	80
17	NR	V4	106	67	50	80.6
17	NR	V5	116	72	61	80.6
17	NR	V6	121	73	61	79.5
17	NR	V7	116	67	53	79.5
18	Placebo	V1	173	99	64	80.9
18	Placebo	V4	158	99	72	80.6
18	Placebo	V5	159	98	60	79
18	Placebo	V6	150	93	70	79.9
18	Placebo	V7	112	69	72	79
19	Placebo	V1	108	66	54	68.4
19	Placebo	V4	95	64	57	68.5
19	Placebo	V5	110	67	63	68.5
19	Placebo	V6	93	65	59	67.6
19	Placebo	V7	108	74	67	68.2
20	NR	V1	135	75	61	84.6
20	NR	V7	125	70	61	85.2
20	NR	V4	122	72	61	85.5
20	NR	V5	156	77	56	85.8
20	NR	V6	153	73	66	85
21	Placebo	V1	152	94	61	98.2
21	Placebo	V4	136	89	62	98.9
21	Placebo	V5	131	83	60	98.5
21	Placebo	V6	137	98	65	97.4
21	Placebo	V7	118	73	69	97.7
22	NR	V1	118	82	83	55.5
22	NR	V4	127	91	81
22	NR	V5	104	68	77	57
22	NR	V6	116	77	77	57
22	NR	V7	119	77	90	56.6
23	Placebo	V1	105	65	73	78
23	Placebo	V4	130	77	74	78.8
23	Placebo	V5	106	67	72	78.5
23	Placebo	V6	100	58	76	79.1
23	Placebo	V7	119	65	76	78.1
Blank cell denote missing data.

## Sheet: Baseline comparison NR vs PL
Comparison of vital signs at baseline between treatment groups
Vital sign	Placebo (± sd, n = 10)	NR (± sd, n = 10)	p-value*	p-adj†
Diastolic blood pressure (mmHg)	78.3 ± 11.786	74.7 ± 8.499	0.596	0.696
Pulse (min-1)	67.8 ± 7.714	64.2 ± 14.673	0.241	0.511
Systolic blood pressure (mmHg)	131.4 ± 21.464	122.1 ± 12.53	0.256	0.511
Weight (kg)	81.19 ± 10.906	79.22 ± 11.257	0.696	0.696
*P-values calculated using idependent two-tailed t-test for normally distributed data and idependent two-tailed Wilcoxon test for non-normally distributed data.
†P-adj denotes multiple testing correction via the Benjamini-Hochberg method.

## Sheet: Key
Abbreviation	Term
V1	Baseline visit
V2	Day 3 visit (only drawing of blood)
V3	Day 5 visit (only drawing of blood)
V4	Day 7 visit
V5	Day 14 visit
V6	Day 21 visit
V7	Last visit
NR	Nicotinamide riboside
ECG	Electrocardiography
