# Supplementary material for: NR-SAFE: a randomized, double-blind safety trial of high dose nicotinamide riboside in Parkinson’s disease
Source: Nat Commun. 2023 Nov 28;14:7793. doi: 10.1038/s41467-023-43514-6 (PMC10684646; doi:10.1038/s41467-023-43514-6)
Supplement: Supplementary file 5 — Supplementary Data 3 [file 41467_2023_43514_MOESM5_ESM.xlsx]

## Sheet: Title page
Title	Supplementary_Data_3_clinical_laboratory_values
Sheet-1	Title page
Sheet-2	Data for all individuals
Sheet-3	Baseline comparisons between placebo and NR group
Sheet-4	Summary and statistical testing of clinical laboratory values
Sheet-5	Key to abbreviations
Number of sheets:	5

## Sheet: Data for all individuals
All clinical laboratory values for all participants obtained from serum
Subject ID	Randomisation	Visit	Hemoglobin (g/dL)	Red blood cells (1012/L)	White blood cells (109/L)	Neutrophils (109/L)	Lymphocytes (109/L)	Monocytes (109/L)	Eosinophils (109/L)	Basophils (109/L)	Platelets (109/L)	Methylmalonic acid (µmol/L)	Homocysteine (µmol/L)	vitamin B12 (pmol/L)	Folic acid (nmol/L)	CRP (mg/L)	Creatinine (µmol/L)	Urea (mmol/L)	Sodium (mmol/L)	Potassium (mmol/L)	ALAT (U/L)	ASAT (U/L)	ALP (U/L)	GT (U/L)	Bilirubin (µmol/L)	CK (U/L)	Total cholesterol (mmol/L)	HDL (mmol/L)	LDL (mmol/L)	Ionized calcium (mmol/L)	TSH (mIU/L)	FT4 (pmol/L)	Serum insulin (mIU/L)	Fasting blood glucose (mmol/L)	Triglycerides (mmol/L)
4	Placebo	V1	13.7	4.4	6.5	3.5	1.9	0.72	0.3	0.06	285	0.23	12.4	276	45.3	2	86	3.9	141	4	17	25	63	37	7	195	3.5	1.4	1.9	1.27	5.09	14.5	12	5	0.98
4	Placebo	V2	13.2	4.4	6.5	3.8	1.9	0.71	0.2	0.04	292	0.21	11.2	236	45.3	2	83	5.3	142	3.8	15	21	59	35	6	102	3.7	1.2	1.7	1.25	1.5	13.1	20.5	4.8	1.45
4	Placebo	V3	13	4.3	6.4	3.6	1.8	0.75	0.3	0.05	293	0.25	10.7	250	29.4	1	78	4.2	140	3.9	15	21	61	32	5	126	3.5	1.3	1.7	1.24	3.12	12.4	45.6	5.9	2.37
4	Placebo	V4	13	4.3	7.1	4.1	1.9	0.79	0.3	0.04	301	0.26	11.9	226	26.2	2	54	5.9	140	4	11	20	59	32	5	121	3.5	1.2	1.9	1.24	2.18	11.7	21.6	5	1.07
4	Placebo	V5	13.5	4.4	8.1	5.6	1.6	0.63	0.2	0.05	316	0.23	12	260	45.3	7	73	4.4	142	4.2	14	20	69	43	7	119	4	1.2	2.2	1.26	2.3	11.4	21.6	5	1.67
4	Placebo	V6	13.3	4.4	8.8	6.1	1.7	0.76	0.2	0.08	271	0.25	12.1	222	36.1	4	74	4.6	141	4.3	19	19	66	50	7	104	3.9	1.4	2.3	1.25	2.79	11.8	11.9	4.8	0.96
4	Placebo	V7	13.1	4.3	6.6	3.7	1.8	0.67	0.3	0.04	284	0.25	12.3	295	33.8	1	84	4.9	141	4.1	12	24	60	41	5	108	4.3	1.4	2.6	1.23	3.53	11.4	18.6	5.3	1.05
5	NR	V1	14.2	4.3	6.6	3.7	1.8	0.62	0.3	0.16	186	0.2	16.7	249	45.3	1	87	10.4	139	4.7	10	18	83	52	11	217	4.4	0.9	2.4	1.25	1.47	20.8	21.8	4.7	2.65
5	NR	V2	14.4	4.4	6.2	3	2	0.7	0.4	0.14	193	0.24	19.3	253	45.3	1	90	11.4	142	4.7	10	21	87	49	11	257	4.4	0.9	2.4	1.24	1.71	17.8	44.9	4.5	2.32
5	NR	V3	14.6	4.4	5	2.6	1.6	0.52	0.2	0.14	217	0.2	18.3	284	45.3	1	80	9.6	140	4.6	8	28	90	52	13	283	4.3	1	2.2	1.25	1.1	18.8	49.4	5.6	2.6
5	NR	V4	14.7	4.5	6.3	3.4	1.8	0.73	0.2	0.12	229	0.27	19	302	45.3	1	82	8.4	141	4.7	8	22	88	51	10	211	4.3	1	2.4	1.28	1.36	19.3	30.2	5	2.42
5	NR	V5	14.3	4.3	6.7	4	1.7	0.69	0.3	0.13	208	0.22	20.3	326	45.3	1	80	9.9	138	4.9	6	34	89	51	16	295	4	1	2.2	1.25	1.16	19.8	23.6	5.2	2.11
5	NR	V6	14.1	4.3	8	4.7	2.2	0.78	0.2	0.15	198	0.23	19.4	302	45.3	1	82	10.3	140	4.8	8	5	99	56	8	221	4.4	1.1	2.4	1.24	1.34	19.8	12.4	5.1	2.75
5	NR	V7	14.1	4.3	6.7	3.9	1.8	0.57	0.3	0.1	200	0.18	17.1	289	45.3	1	75	8.6	140	4.5	6	24	91	56	14	232	4.3	1.1	2.5	1.21	1.21	21	14	5.3	2.29
6	Placebo	V1	14.4	4.9	5.5	3.5	1.6	0.39	0.1	0.02	228	0.12	10.8	387	45.3	1	65	4	144	4.2	26	25	63	44	6	114	3.3	1.4	1.7	1.22	1.36	13	28.3	5.9	0.85
6	Placebo	V2	15	5	5.5	3.9	1.2	0.36	0	0.02	252	0.17	12.1	395	45.3	1	67	5.1	142	4	32	23	62	44	8	90	3.5	1.4	1.7	1.2	1.74	13.8	105	7.7	1.22
6	Placebo	V3	15.5	5.3	5.7	3.6	1.6	0.43	0	0.02	273	0.18	12.6	400	45.3	1	62	4.8	142	4.5	32	25	67	43	7	107	3.7	1.5	2	1.23	1.36	13.3	109	8.5	0.85
6	Placebo	V4	14.6	5	6.7	4.3	1.8	0.5	0.1	0.04	237	0.18	11.9	400	45.3	1	66	4.3	141	4.5	34	29	64	39	6	123	3.6	1.4	1.9	1.26	1.74	12.7	34.1	5.7	1.31
6	Placebo	V5	15.2	5.1	6	3.7	1.8	0.4	0.1	0.03	246	0.17	11.1	417	45.3	1	62	5.3	141	4.3	33	24	60	39	10	83	3.6	1.4	1.8	1.24	1.38	11.9	52.6	6.3	1.63
6	Placebo	V6	14.3	4.9	6.1	4	1.6	0.4	0	0.03	254	0.2	10.2	364	45.3	1	55	5	142	4.3	29	23	65	41	5	91	3.5	1.4	1.8	1.28	1.45	12.9	51.1	6.1	1.22
6	Placebo	V7	14.6	5	5.8	3.4	1.8	0.48	0.1	0.03	241	0.15	10.4	396	45.3	1	66	5.9	143	4.3	33	28	61	42	6	106	3.7	1.3	2	1.24	1.72	11.8	21.6	5.7	1.06
7	NR	V1	13.5	4.1	4	2	1.3	0.49	0.1	0.05	228	0.15	10.1	265	19.7	1	76	7.6	141	4.2	18	20	60	20	12	103	5.3	2.3	2.9	1.24	1.7	14.5	5.1	5.2	0.67
7	NR	V2	13.4	3.9	4.4	2.1	1.6	0.59	0.1	0.06	221	0.17	11.7	221	18.1	1	74	8.4	141	4.3	18	20	57	15	6	95	5	2.2	2.7	1.24	1.14	13.9	15.5	5.2	0.91
7	NR	V3	13.9	4.1	4.3	2	1.5	0.52	0.1	0.05	244	0.19	11.4	249	15.4	1	75	6.1	142	4.5	20	18	59	17	8	108	5.2	2.3	2.7	1.23	1.29	13.7	37.1	4.2	1.74
7	NR	V4	13.2	3.9	5.8	3.4	1.6	0.6	0.2	0.04	225	0.17	11.6	238	13.5	1	73	7.1	141	4.3	19	23	56	15	8	105	5.2	2.3	2.8	1.22	1.7	14.6	37.4	5.6	1.25
7	NR	V5	13.4	4	3.9	1.9	1.4	0.41	0.1	0.04	214	0.17	11.7	238	17.2	5	71	6.1	141	4.3	22	22	65	24	9	93	5.3	2.5	2.9	1.25	1.44	17	7.8	4.8	0.75
7	NR	V6	13.7	4	5.2	2.7	1.6	0.68	0.2	0.05	218	0.16	13.5	240	18.8	1	86	7.2	141	4.6	21	24	69	19	12	118	5.6	2.6	3.1	1.25	1.28	15.4	14.8	5	1.02
7	NR	V7	13.7	4.1	3.8	1.7	1.5	0.47	0.1	0.04	215	0.15	12	257	21.3	1	70	5.7	141	4.3	18	23	65	16	13	108	5.4	2.5	3	1.25	1.84	15.4	4.3	4.7	0.46
8	Placebo	V1	14.3	4.9	3.9	2.2	1.3	0.39	0	0.01	245	0.59	16.7	349	11.2	1	55	6.4	138	4.2	9	28	61	45	7	120	7.1	2	4.7	1.2	1.83	13.5	4.2	5.1	1.29
8	Placebo	V2	14.2	4.7	4	2.1	1.5	0.36	0	0.02	237	0.58	15.2	324	8.9	1	55	6.9	139	4	14	25	57	42	8	86	6.6	1.9	4.5	1.29	2.89	13.4	6.5	5.4	1.06
8	Placebo	V3	14	4.6	4.2	2.3	1.5	0.39	0	0.01	244	0.48	17.5	350	8.2	1	53	4.8	141	4	8	28	59	42	7	107	6.9	2	4.6	1.27	2.27	12.6	7.6	5.1	0.86
8	Placebo	V4	14.5	4.8	5.3	3	1.7	0.51	0.1	0.02	264	0.88	14.9	385	9.1	1	58	5.5	141	3.9	12	29	64	45	6	111	6.8	2	4.5	1.23	1.9	13.7	12.7	3.7	1.56
8	Placebo	V5	13.9	4.7	4.4	2.1	1.8	0.42	0	0.02	257	0.82	18.1	390	14.1	1	54	5.7	139	3.9	16	33	64	54	7	116	6.5	1.9	4.3	1.32	2.35	13.4	3.4	4.9	1.3
8	Placebo	V6	13.5	4.6	4.1	2.2	1.6	0.35	0	0.02	234	0.69	14.6	343	9.2	1	55	6.1	140	3.8	11	22	56	39	5	90	6.9	1.9	4.6	1.24	2.58	12	3.5	4.9	1.19
8	Placebo	V7	14	4.7	4.1	2	1.7	0.42	0	0.02	251	0.56	16.7	334	10.8	1	60	5.4	139	3.9	9	24	55	35	5	101	6.8	2	4.7	1.26	2.58	13.4	10	5.5	1.27
9	NR	V1	14.9	5.2	4.6	2.7	1.4	0.35	0.1	0.03	227	0.15	14.9	371	19.7	1	94	6.4	138	4	9	23	47	32	11	165	5.5	1.8	3.6	1.24	17.3	17.8	9.4	5.3	0.6
9	NR	V3	14.2	4.9	4.5	2.5	1.5	0.37	0.1	0.05	232	0.16	15	343	16.4	1	92	4.7	141	4.4	14	25	46	29	8	153	5.5	1.7	3.5	1.26	1.43	16.7	16.3	4.2	1.34
9	NR	V2	13.8	4.8	4.3	2.5	1.3	0.36	0.1	0.05	217	0.16	13.1	324	15.9	1	95	6.1	141	4.5	11	21	42	27	7	153	5.1	1.7	3.2	1.28	1.41	17	9.9	4.4	0.98
9	NR	V4	14.4	5	4.2	2.7	1.1	0.31	0.1	0.03	235	0.17	16.7	352	20.6	1	91	6.2	140	4.2	8	24	43	26	10	155	5.5	1.8	3.5	1.26	1.04	17.3	13.8	5.2	0.87
9	NR	V5	14.6	5	4.3	2.6	1.3	0.32	0.1	0.02	237	0.15	16.1	350	18	1	98	4.9	142	4.3	20	24	45	26	10	139	5.6	1.8	3.7	1.27	1.33	18	18.4	5.2	0.98
9	NR	V7	14.2	4.9	4.1	2.2	1.3	0.37	0.2	0.05	225	0.13	16.4	372	18.9	1	94	5.6	139	4.2	11	22	46	29	7	141	5.4	1.8	3.6	1.24	1.26	15.7	5.4	4.9	0.65
9	NR	V6	13.9	4.8	4.1	2.5	1.1	0.33	0.1	0.03	221	0.18	15.4	330	22.1	1	97	6.6	141	4.3	16	25	44	30	8	165	5.4	1.7	3.6	1.27	1.52	14.5	31.4	5.8	0.84
10	Placebo	V1	11.4	3.8	9	6	1.8	0.86	0.3	0.06	294	0.56	17.7	254	23.8	1	147	14.5	143	4.6	72	47	196	27	3	125	2.6	1.3	1.2	1.16	2.74	13.7	32.6	1.6	0.53
10	Placebo	V2	11.3	3.7	8.3	5.4	1.9	0.68	0.3	0.06	287	0.65	15.7	226	17.6	4	131	13.3	138	5	58	39	198	25	3	131	2.6	1.4	1.2	1.17	2.1	13.5	21.9	14.9	0.56
10	Placebo	V3	10.9	3.7	8.7	6	1.8	0.61	0.3	0.08	299		15.4	224	21	2	136	15	142	4.4	60	36	190	25	3	112	2.6	1.3	1.1	1.14	17.1	12.8	15.3	11.6	0.54
10	Placebo	V4	11.5	3.7	8.4	5.6	1.7	0.71	0.3	0.06	320	0.63	17.9	256	18.1	1	133	13.8	143	4.4	76	78	198	28	3	119	2.7	1.4	1.2	1.19	2.13	13.8	19.1	3.8	0.49
10	Placebo	V5	10.8	3.6	7.6	4.8	1.8	0.58	0.4	0.07	293	0.68	15.3	233	20.9	1	140	12.4	143	4.6	110	102	198	39	3	121	2.6	1.3	1.2	1.17	3.02	14.1	19.5	4.8	0.5
10	Placebo	V6	11.4	3.8	9.1	6	2	0.76	0.4	0.07	307	0.57	16.9	254	15.3	1	136	12.1	145	4.3	87	47	200	32	4	139	2.7	1.4	1.2		2.22	15.3	17.5	2.3	0.5
10	Placebo	V7	10.7	3.6	8	5.8	1.2	0.65	0.3	0.06	257	0.52	15.8	145	14.4	1	132	14.3	144	4.2	107	62	193	32	3	127	2.3	1.4	0.9	1.15	2.41	14.3	20.2	3.9	0.42
11	NR	V1	15.1	5.3	3.7	2	1.2	0.41	0.1	0.02	279		13.7	495	9.8	1	85	5.8	141	4.4	7	23	50	21	13	89	4.8	1.1	3.1	1.2	1.14	17.1	7.7	5.3	1.21
11	NR	V2	15.3	5.3	4.7	2.9	1.2	0.46	0	0.03	305	0.16	15.9	486	7.3	1	80	6.5	140	4.9	18	22	53	23	5	91	4.8	1.2	3.2	1.25	1.52	16.6	13.4	5.5	1.55
11	NR	V4	15	5.1	3.6	2.1	1.1	0.34	0.1	0.03	267	0.21	15.5	489	9.2	1	90	6.2	140	4.3	11	21	54	22	8	76	4.6	1.2	3.1	1.21	1	18.6	39.3	7.2	0.95
11	NR	V3
11	NR	V5	14	4.8	3.3	2	0.9	0.36	0	0.02	249	0.15	16.6	454	10.1	1	84	4.8	142	4	16	21	49	17	10	109	4.3	1.2	2.8	1.26	0.78	18.6	37.7	6.6	0.92
11	NR	V6	14.7	5.1	3.4	1.9	1.1	0.38	0.1	0.03	244	0.15	16.9	494	6.9	1	94	5.6	142	4.1	11	22	49	17	9	102	4.3	1.2	2.7	1.27	0.71	18.4	49.6	7.7	0.94
11	NR	V7	15.1	5.2	3.9	2.2	1.2	0.42	0.1	0.02	257	0.17	16.3	524	8.3	1	86	6.6	142	4.6	8	25	53	21	5	79	4.6	1.3	3.1	1.25	1.22	19.8	11	6.1	0.61
12	NR	V1	15.2	4.6	5	3.2	1.3	0.4	0.1	0.03	212	0.15	16.5	256	11.3	1	71	5.7	141	4.3	9	32	88	20	7	80	6.4	1.2	4.1	1.23	2.35	15	2	4.4	3.12
12	NR	V2	16	4.7	5.2	3.7	1.1	0.36	0.1	0.03	208	0.17	20.8	257	16.7	1	91	5	141	4.6	19	33	97	19	6	82	6.3	1.3	4.6	1.23	1.43	15.3	14.1	4.1	1.97
12	NR	V3	15.6	4.7	5.3	3.4	1.4	0.46	0.1	0.04	218	0.19	19	217	11.9	1	86	5.5	142	4.4	22	35	95	21	8	91	6.5	1.4	4.5	1.23	1.36	15.3	6.6	3.8	2.56
12	NR	V4	15.6	4.7	5	3	1.3	0.49	0.1	0.03	215	0.2	20.1	219	15.6	1	82	5.3	139	4.1	11	31	92	21	7	100	6.6	1.4	4.6	1.23	1.38	14.5	3.8	3.8	2.21
12	NR	V5	16.2	4.8	6.8	5.1	1.1	0.5	0.1	0.04	247	0.23	21.3	240	14.3	1	98	6.5	142	4.9	24	35	90	20	6	120	6.7	1.4	4.8	1.24	1.64	14.7	5.6	4.7	2.04
12	NR	V6	15.5	4.6	4.8	2.9	1.4	0.38	0.1	0.02	218	0.21	19.7	258	16.9	1	92	5	141	4.8	19	34	90	18	7	195	6.3	1.4	4.4	1.23	1.31	14.9	9.8	4.8	2.09
12	NR	V7	15.1	4.6	3.4	1.7	1.2	0.38	0.1	0.02	169	0.15	18.2	267	11.6	1	81	6.4	141	4.4	14	39	95	35	6	92	5	1.1	3.4	1.2	1.41	13.6	1.79	4.2	1.79
13	Placebo	V1	16.3	5	9.3	3.5	5.3	0.38	0.1	0.01	152	0.6	9.2	280	45.3	2	69	6.3	142	4.3	7	18	110	22	9	84	4.2	1.1	2.9	1.23	1.21	15.4	12.8	5.2	0.85
13	Placebo	V2	16.1	4.9	10.9	4.9	5.4	0.46	0.1	0.02	157	0.38	10.2	236	45	33	80	85	143	4.1	7	21	102	23	16	110	4.3	1.3	2.7	1.17	1.79	15.2	20.5	4.9	0.79
13	Placebo	V4	15.9	4.9	10.6	4.6	5.3	0.61	0.1	0.02	195	0.27	9.1	351	45	49	65	5.4	141	4.3	11	19	98	29	7	78	4.1	1.1	2.6	1.25	1.46	18.2	13.4	4.9	0.87
13	Placebo	V3	15.4	4.8	13.5	7.4	5.5	0.54	0	0.01	163	0.29	9.9	229	45	79	69	5.4	138	4.1	10	20	101	33	23	64	3.9	1.3	2.4	1.18	0.7	16.2	15.4	5.1	0.7
13	Placebo	V5	16.4	5.1	8.8	2.5	5.9	0.3	0.1	0.02	203	0.33	12.5	316	38.8	4	82	7	143	4.6	10	22	114	25	6	68	4.3	1.1	2.9	1.17	1.64	16.2	28.9	6.6	0.93
13	Placebo	V6	16.3	5.1	8.5	2.8	5.3	0.29	0.1	0.03	183	0.39	9.4	290	45	1	69	6.4	142	4.1	14	23	107	22	9	85	4.3	1.3	2.8	1.19	1.4	17.3	15.4	3.8	0.78
13	Placebo	V7	15.7	4.9	8.4	2.5	5.4	0.34	0.1	0.01	142	0.3	10.8	256	45	1	63	6	140	4	8	23	96	19	17	146	4.1	1.3	2.7	1.2	1.59	18	7	5.5	0.65
14	NR	V1	14.7	4.8	5.4	3.3	1.6	0.36	0.1	0.06	208	0.21	11.3	339	11	1	92	6.4	140	4.1	18	86	45	14	17	149	3	1.7	1.1	1.25	0.77	20.1	5.5	5.5	0.73
14	NR	V4	14.5	4.8	7.7	5	2.1	0.45	0.1	0.06	201	0.21	13.2	304	13.1	1	89	6.6	141	4	21	15	45	15	12	107	3.1	1.7	1.1	1.24	0.43	19.6	7.1	5.1	1.03
14	NR	V3	15.2	4.9	5.7	3.2	1.9	0.39	0.2	0.05	204	0.26	15.4	306	8.4	1	94	7.5	142	4.1	19	24	48	14	11	101	3.2	1.6	1.2	1.21	0.52	19.2	17.1	5.8	1.09
14	NR	V2	14.8	4.8	5.3	3	1.8	0.35	0.1	0.05	195	0.24	14.9	320	9.5	1	93	6.3	140	4.2	21	23	44	13	13	89	3	1.5	1.2	1.24	0.35	18.3	23.8	6	1
14	NR	V5	14.6	4.8	6.8	4.4	1.9	0.42	0.1	0.04	231	0.21	13.9	333	11	4	95	6.5	139	4.3	16	20	47	13	10	93	3	1.7	1	1.21	0.42	17.9	6	5.6	0.85
14	NR	V6	14.5	4.8	6.5	3.8	2	0.41	0.2	0.05	237	0.19	14.5	323	10.9	1	93	7.1	140	4.2	19	29	45	13	13	254	3.2	1.7	1.3	1.21	0.38	17.7	8.2	5.4	0.94
14	NR	V7	14.5	4.8	5.2	3	1.6	0.35	0.2	0.05	227	0.18	13.6	326	9.7	1	91	6.1	142	3.9	15	24	45	14	12	122	3	1.7	1.2	1.21	0.55	17.4	7.4	5.9	0.58
15	Placebo	V1	14.3	4.9	4.6	2.9	0.6	0.69	0.3	0.05	230	0.36	17	308	45.3	1	70	7.2	142	3.6	14	22	95	15	11	95	3.3	1.2	2	1.21	4.39	19.4	11.5	5.4	0.62
15	Placebo	V2	14.5	4.9	4.9	3.1	0.8	0.64	0.3	0.04	220	0.47	17.2	268	45.3	1	71	6	143	3.6	16	24	96	15	7	60	3.5	1.1	2	1.15	3.59	17.5	27	6.8	0.85
15	Placebo	V4	14.2	4.8	7.2	5.5	0.6	0.9	0.2	0.04	214		16.5	270	34.5	10	71	5.7	141	3.5	12	17	93	14	15	54	3.4	1.2	2.1	1.17	3.02	17.8	12.1	5.5	0.56
15	Placebo	V3	14.8	5.1	5.7	3.7	0.8	0.7	0.4	0.04	234	0.37	16.8	251	38.9	1	70	5	143	3.6	15	22	92	15	9	61	3.4	1.2	2.2	1.19	2.14	17.8	13.3	5.5	0.58
15	Placebo	V5	14.4	4.9	4.8	3.1	0.7	0.74	0.2	0.02	222	0.42	15.7	242	45	2	76	5.8	142	4	16	22	85	20	7	84	3.3	1.1	1.8	1.24	1.91	18.4	16.2	5.2	1.2
15	Placebo	V6	14.4	4.7	4.3	2.9	0.6	0.56	0.2	0.04	216	0.34	14.4	267	44.8	1	77	5.5	141	3.7	14	18	77	17	14	106	3.5	1.2	2.1	1.19	2.54	18.2	50	5.5	0.92
15	Placebo	V7	14.4	4.8	4.8	3.2	0.7	0.66	0.2	0.03	219	0.22	15.6	552	33.6	1	79	5.7	142	4.1	11	17	76	17	14	79	3.5	1.2	2.1	1.2	4.98	18.6	10.3	5.7	0.65
16	NR	V1	14.2	4.7	4.6	2.8	1.2	0.42	0.1	0.02	193	0.16	9.5	447	45.3	1	76	5.7	140	4.3	22	23	55	29	12	232	6.1	1.6	4.2	1.21	1.46	14.1	2.1	4.7	1.03
16	NR	V2	14.2	4.6	5.8	3.1	2	0.45	0.2	0.02	194	0.2	11.1	285	45.3	1	75	5.9	138	4.4	19	27	56	27	7	368	5.8	1.6	3.9	1.28	1.96	13.2	8.4	5	1.16
16	NR	V3	14.2	4.5	5	3.2	1.3	0.44	0.1	0.01	200	0.2	11.1	378	44.9	1	76	6.7	140	4.1	20	27	55	25	9	296	5.9	1.6	4.1	1.26	1.35	13.3	15.8	4.4	1.04
16	NR	V4	14.2	4.6	4.9	2.7	1.6	0.38	0.2	0.03	197	0.16	10	394	45	1	76	6.1	141	4.3	23	24	54	26	10	220	6.2	1.6	4.2	1.27	1.31	13.8	3.6	5.2	1.13
16	NR	V5	14.6	4.7	4.7	2.8	1.4	0.43	0.1	0.02	197	0.23	10.6	299	31	1	82	6.4	141	4.3	17	22	54	24	6	157	5.8	1.5	4	1.24	1.46	12.5	6.7	5.2	1.16
16	NR	V6	14.4	4.7	5.1	2.9	1.6	0.46	0.1	0.03	186	0.15	11.4	345	45	4.7	1	6.5	142	4.4	19	34	51	21	11	362	5.9	1.6	4.2	1.23	1.71	15.3	2	4.7	0.73
16	NR	V7	15.2	4.9	4.2	2.4	1.3	0.33	0.1	0.02	198	0.2	10.6	364	45.3	1	75	6	139	4.1	19	18	49	20	12	119	6.2	1.7	4.4	1.26	2.03	14.2	6.3	5.2	0.86
17	NR	V1	12.5	4	6.7	4.1	2	0.52	0.1	0.02	268	0.13	10.1	241	26.3	1	61	6.1	141	4.3	18	26	80	13	7	99	5.1	1.7	3.1	1.29	1.41	16.3	6.6	5.4	1.57
17	NR	V2	14.2	4.5	6.2	3	2.6	0.48	0.2	0.02	330	0.14	14.2	280	16.3	1	57	4.7	140	4.7	26	24	93	13	4	94	5.5	1.8	3.2	1.29	1.83	16.5	13.9	5.3	2.02
17	NR	V3	14.2	4.7	7.4	3.3	3.1	0.63	0.3	0.03	327	0.17	11	294	20	1	56	4.4	138	4.4	25	26	92	14	6	90	5.8	2	3.6	1.28	1.31	16.2	22.5	6.2	1.18
17	NR	V4	13.4	4.3	6.4	2.7	2.8	0.66	0.1	0.03	301	0.17	13.6	280	18.6	1	58	6.1	136	4.5	28	24	97	13	7	106	5.6	1.8	3.6	1.3	1.38	15.2	12.3	5.8	1.38
17	NR	V5	13.3	4.3	5.8	3.1	2	0.57	0.1	0.02	321	0.15	11.8	364	22	2	64	5.5	137	4.4	25	27	97	16	7	132	6.2	2.2	3.7	1.29	1.22	17.9	20.2	5.5	1.32
17	NR	V6	13.8	4.4	7	3.7	2.5	0.67	0.1	0.02	303	0.15	15.7	335	17.3	1	64	5.8	141	4.1	19	22	88	14	10	133	6	2.2	3.7	1.3	1.09	19.8	41.4	3.9	1.13
17	NR	V7	13.8	4.4	8.2	4.9	2.5	0.8	0	0.03	278	0.14	11.8	270	15.8	1	61	5.2	139	4.6	25	28	99	16	7	384	6	2.3	3.5	1.31	1.16	17.1	12.4	4.9	1.3
18	Placebo	V1	15.9	5.2	5.6	3.3	1.6	0.59	0.1	0.01	219	0.23	24.5	224	7.4	3	91	8.2	142	4.9	17	22	72	21	7	87	4.6	1.5	2.9	1.3	1.15	18.2	6.5	4.8	0.69
18	Placebo	V2	16.1	5.3	6.6	3.7	2.1	0.73	0.1	0.01	226	0.28	21.4	258	9.7	4	91	5.8	141	4.5	19	22	75	21	6	109	5	1.7	3	1.23	1.55	18		4.6	0.77
18	Placebo	V3	16.3	5.4	6.8	3.9	2.1	0.68	0.1	0.01	226	0.29	18.9	259	8.1	3	95	7	140	4.4	18	25	73	19	8	64	5.1	1.7	3.1	1.28	0.88	18.3	22	4.1	0.92
18	Placebo	V4	16.3	5.4	6.2	3.4	2	0.61	0.1	0.01	218	0.2	19.7	257	7.7	3	88	5.6	140	4.5	16	24	78	22	8	76	5	1.6	3.1	1.29	1.42	19.3	8.3	4.1	0.89
18	Placebo	V5	15.8	5.2	6.6	3.8	2	0.71	0.1	0.01	227	0.23	19.1	269	10.7	3	97	7.5	139	4.8	20	25	76	20	9	97	5	1.7	3.1	1.3	1.35	18.7	10.7	4.8	0.96
18	Placebo	V6	16.1	5.3	7	3.6	2.6	0.71	0.1	0.01	218	0.22	19.6	264	9.8	2	95	7.7	141	4.9	16	28	74	20	8	117	4.6	1.7	2.8	1.24	1.23	17.9	9.2	4.8	0.61
18	Placebo	V7	16	5.3	5.8	3.4	1.8	0.56	0.1	0.01	213	0.26	19.8	276	10.7	2	95	7.1	140	5	20	34	75	20	9	143	4.9	1.7	3	1.25	0.92	19.5	4.5	4.9	0.62
19	Placebo	V1	13	4.4	4.2	2.4	1.3	0.4	0.1	0.02	243	0.22	8.2	452	18.7	1	55	4.6	141	4.4	7	22	103	14	6	68	5.7	2	3.6	1.27	0.01	20.8	2	4.8	0.85
19	Placebo	V2	13.9	4.9	4.7	2.7	1.5	0.36	0.1	0.03	298	0.24	10.1	457	15.9	1	54	5.5	139	4.3	11	26	118	16	4	55	6.6	2.2	4	1.26	0.01	19.6	5.2	4.8	1.32
19	Placebo	V3	13.8	4.8	3.7	1.7	1.5	0.38	0.1	0.03	287	0.29	9.2	458	16.2	1	56	5	140	4.7	7	24	109	16	7	51	6.3	2.1	3.9	1.27	0.01	19.2	8.8	4.6	1.17
19	Placebo	V4	13.6	4.7	3.7	1.6	1.6	0.36	0.1	0.03	291	0.26	9.8	416	15.4	1	57	4.4	140	4.1	8	25	114	16	5	54	6.1	2.1	3.8	1.23	0.02	18.6	4.2	4	1.41
19	Placebo	V5	13.5	4.7	4.4	2.5	1.4	0.43	0.1	0.02	303	0.32	10.8	406	13.8	1	55	6.8	140	4.4	11	21	116	16	3	71	6.1	2.1	3.9	1.27	0.02	19.8	4.6	4.2	1.12
19	Placebo	V6	13.7	4.7	3.6	1.6	1.4	0.47	0.1	0.03	298	0.24	10.5	438	20.8	1	59	4.4	140	4.6	10	24	116	15	6	56	6.2	2	4.1	1.22	0.02	19.3	9.8	4.7	1
19	Placebo	V7	13.3	4.6	3.9	1.9	1.5	0.4	0.1	0.03	289	0.25	9	1476	22.2	1	56	4.2	139	4.4	7	21	112	16	5	58	6.1	2	3.9	1.25	0.02	17.1	5	4.5	1.04
20	NR	V1	14.7	5	6.3	4	1.7	0.48	0.1	0.03	194	0.13	11.6	482	45.3	1	76	5.5	142	4	11	28	86	59	16	79	3.4	1	2.1	1.26	0.95	15.6	6.4	5.5	0.94
20	NR	V7	14.3	4.8	5.9	3.5	1.7	0.42	0.2	0.03	196	0.13	13.7	407	45.3	1	74	5.3	140	3.9	10	32	78	40	14	256	3.2	1.3	1.8	1.24	1.1	15.8	11.9	6.2	0.78
20	NR	V2	14.9	5	6.1	3.3	2.1	0.42	0.2	0.04	238	0.13	13.8	414	45.3	1	71	4.7	141	4.2	18	26	83	53	12	86	3.4	1.2	1.8	1.23	1	14.2	21.7	6.3	1.64
20	NR	V3	14.7	4.9	6.5	3.7	2.2	0.5	0.1	0.03	238	0.15	12.2	423	45.3	1	80	4.5	140	4.1	15	24	85	51	13	84	3.6	1.1	2	1.26	0.91	15.7	38.1	5	1.74
20	NR	V4	15.1	5.1	6.5	3.8	2	0.46	0.1	0.04	247	0.15	12.2	413	45.3	6.4	75	5.4	141	4.2	16	26	84	50	19	86	3.6	1.1	1.9	1.27	0.67	16.7	31.1	6.4	1.69
20	NR	V5	14.7	4.9	5.9	3.7	1.7	0.44	0.1	0.04	209	0.14	12.8	419	45.3	1	76	4.1	142	4.1	15	27	77	48	16	110	3.4	1.3	1.8	1.27	0.84	16	39.3	6.5	1.08
20	NR	V6	14.3	4.8	5.5	3.4	1.4	0.54	0.2	0.03	177	0.16	13.7	407	45.3	1	71	4.9	140	4.1	16	35	79	42	27	296	3.2	1.2	1.7	1.25	0.7	15.3	32.6	6.6	1.71
21	Placebo	V1	15.3	4.8	5.8	2.7	2.5	0.38	0.1	0.03	228	0.32	16	240	13.6	1	89	7.5	142	4.2	13	24	100	29	12	71	3.9	1.5	2.4	1.23	2.65	14.4	5.3	6.4	0.61
21	Placebo	V2	14.4	4.7	5.7	2.8	2.3	0.4	0.1	0.04	219	0.37	14.9	249	10.9	1	80	7.6	140	4.1	10	24	105	35	10	83	3.8	1.4	2.2	1.24	3.18	15.9	9.5	5.7	0.53
21	Placebo	V3	14.4	4.6	5	2.5	2.1	0.33	0.1	0.03	216	0.28	14.9	258	11.6	1	71	6.3	139	4.1	13	23	112	33	8	68	3.8	1.4	2.2	1.22	2.27	13.2	14.5	6.3	0.67
21	Placebo	V4	14.3	4.6	5.8	2.7	2.5	0.41	0.1	0.03	214	0.33	13.4	255	12.2	1	83	7.1	140	4	12	28	110	80	9	87	3.9	1.4	2.3	1.18	2.92	14.5	7.8	4.8	0.73
21	Placebo	V5	14	4.5	5.7	2.9	2.2	0.45	0.1	0.02	201	0.22	14.9	262	10.7	1	95	7.4	140	4.1	9	22	90	39	15	85	3.7	1.4	2.2	1.22	1.69	15.3	4.9	4.8	0.63
21	Placebo	V6	14.5	4.7	5.4	2.9	1.9	0.42	0.1	0.03	223	0.23	14.4	282	15.2	1	83	6.9	140	4.4	11	25	105	35	12	79	3.4	1.4	1.9	1.19	1.33	16.3	6.5	5.7	0.37
21	Placebo	V7	14.9	4.8	5.1	2.6	2	0.37	0.1	0.03	227	0.28	15.2	314	13.5	1	86	7.3	139	4.3	9	23	95	35	14	66	3.7	1.3	2.3	1.22	2.44	14.5	7	5.7	0.56
22	NR	V1	13.5	4.5	6	3.7	1.5	0.63	0.1	0.05	246	0.2	10.8	662	36.8	1	61	4	137	3.5	40	32	96	52	9	163	5.9	2.9	3.1	1.24	1.24	18.5	9.2	5.4	0.56
22	NR	V2	13.1	4.3	6.1	3.9	1.5	0.55	0.1	0.05	232	0.28	13.3	546	20.1	1	63	6.1	140	4.2	28	24	100	44	5	127	5.4	2.4	3	1.24	1.71	17.9	13.9	5.5	0.65
22	NR	V4	12.7	4.2	4.2	2.6	1.1	0.41	0.1	0.03	236	0.21	13.4	615	22.4	1	63	4	138	4.1	27	25	98	40	7	163	5.3	2.5	2.7	1.24	1.18	19.5	10.8	5.7	0.53
22	NR	V5	12.2	4.1	3.9	2.3	1.1	0.46	0	0.03	249	0.24	16.5	576	25.9	1	64	3.6	138	3.9	31	25	89	36	10	192	4.6	2.6	2.1	1.24	0.88	19.2	16.7	5.1	0.42
22	NR	V6	12.9	4.3	4.8	3	1.2	0.48	0.1	0.03	259	0.23	12.1	531	20.2	1	62	4.6	139	4.1	37	33	91	41	10	145	4.9	2.5	2.4	1.26	0.89	18.5	9.5	5.4	0.53
22	NR	V7	13.3	4.3	5.9	4.3	1	0.52	0.1	0.04	259	0.21	12.1	518	22.4	5.3	1	60	3.9	138	20	21	87	43	13	124	4.9	2.3	2.7	1.24	1.04	20.5	10.6	5.3	0.9
23	Placebo	V1	14.2	4.6	6.4	3.5	2.3	0.47	0.1	0.06	262	0.13	9.1	283	11.2	1	49	4.4	138	4.1	21	25	83	21	11	84	6.1	1.7	4.1	1.25	0.98	16.9	5.8	5.2	1.4
23	Placebo	V2	14.5	4.6	7.2	3.2	3.3	0.58	0.2	0.04	256	0.16	9.8	264	9.7	1	48	5.8	139	3.9	18	22	88	20	4	82	6	1.6	3.8	1.24	1.81	14.1	11.8	5.4	2.14
23	Placebo	V4	14.3	4.7	8	4.3	3	0.58	0.2	0.05	273	0.14	8.7	276	10.6	1	54	4	140	4	15	23	89	20	5	92	6	1.5	3.6	1.23	1.21	17.2	7.8	4.8	2.61
23	Placebo	V3	15	4.8	7.8	4.6	2.4	0.6	0.2	0.06	271	0.14	10.1	256	7.8	1	51	4	139	4.1	20	26	87	20	8	90	5.8	1.6	3.6	1.25	1	16.5	7.7	4.4	2.31
23	Placebo	V5	14.3	4.7	6.7	3.5	2.5	0.5	0.1	0.04	278	0.17	10	259	7.7	1	59	5.2	140	3.9	18	25	80	18	6	82	5.7	1.6	3.7	1.25	1.33	16.2	11.4	4	1.66
23	Placebo	V6	14.3	4.7	7.6	4.2	2.7	0.52	0.1	0.04	261	0.15	9.9	258	7.9	1	52	4.3	139	4.2	19	21	85	19	7	64	5.9	1.6	4	1.29	1.33	16.7		5	1.99
23	Placebo	V7	14.3	4.7	7.2	3.8	2.6	0.57	0.1	0.04	262	0.12	8.7	297	10.7	1	52	3.8	139	3.9	13	22	86	20	10	105	6.2	1.6	4.2	1.22	1.53	17.4	7.6	4.9	1.57
Blank cells denote missing data.

## Sheet: Baseline comparison NR vs PL
Table showing comparison of parameters at baseline between treatment groups
Test	Placebo (± sd, n = 10)	NR (± sd, n = 10)	p-value*	p-adj†
CRP (mg/L)	1.4 ± 0.699	1 ± 0	0.078	0.756
Hemoglobin (g/dL)	14.28 ± 1.416	14.25 ± 0.859	0.955	0.999
Ionised calcium (mmol/L)	1.234 ± 0.04	1.241 ± 0.025	0.648	0.891
Fasting blood glucose (mmol/L)§	5.311 ± 0.528	5.189 ± 0.382	0.582	0.891
Serum insulin (mIU/L)§	9.822 ± 7.892	6 ± 2.68	0.199	0.861
ALAT (U/L)	20.3 ± 19.155	16.2 ± 9.796	1	1
GT (U/L)	27.5 ± 11.178	31.2 ± 17.08	0.575	0.891
Folic acid (nmol/L)	26.71 ± 16.603	27.05 ± 14.93	0.969	0.999
TSH (mIU/L)	2.141 ± 1.592	2.979 ± 5.051	0.684	0.903
FT4 (pmol/L)	15.98 ± 2.707	16.98 ± 2.311	0.386	0.861
Methylmalonic acid (µmol/L)	0.336 ± 0.186	0.164 ± 0.031	0.024	0.398
Bilirubin (µmol/L)	7.9 ± 2.807	11.5 ± 3.342	0.018	0.398
Homocysteine (µmol/L)	14.16 ± 5.137	12.52 ± 2.718	0.388	0.861
RBC (1012/L)	4.69 ± 0.404	4.65 ± 0.44	0.835	0.984
vitamin B12 (pmol/L)	305.3 ± 71.192	380.7 ± 139.237	0.315	0.861
CK (U/L)	104.3 ± 37.464	137.6 ± 56.315	0.186	0.861
ALP (U/L)	94.6 ± 39.987	69 ± 19.419	0.092	0.756
Urea (mmol/L)‡	6.7 ± 3.146	6.622 ± 1.551	0.946	0.999
Total cholesterol (mmol/L)	4.43 ± 1.44	4.99 ± 1.12	0.345	0.861
HDL (mmol/L)	1.51 ± 0.307	1.62 ± 0.623	0.625	0.891
LDL (mmol/L)	2.74 ± 1.121	2.97 ± 0.932	0.624	0.891
Triglycerides (mmol/L)§	0.904 ± 0.279	1.159 ± 0.804	0.391	0.861
Platelets (109/L)	238.6 ± 39.458	224.1 ± 31.929	0.379	0.861
WBC (109/L)	6.08 ± 1.835	5.29 ± 1.079	0.259	0.861
Neutrophils (109/L)	3.35 ± 1.052	3.15 ± 0.762	0.633	0.891
Lymphocytes (109/L)	2.02 ± 1.271	1.5 ± 0.271	0.224	0.861
Monocytes (109/L)	0.527 ± 0.176	0.468 ± 0.099	0.82	0.984
Eosinophils (109/L)	0.15 ± 0.108	0.12 ± 0.063	0.617	0.891
Basophils (109/L)	0.033 ± 0.022	0.047 ± 0.042	0.465	0.891
Sodium (mmol/L)‡	141.3 ± 1.947	140.333 ± 1.225	0.21	0.861
Potassium (mmol/L)‡	4.25 ± 0.347	4.256 ± 0.219	0.967	0.999
Creatinine (µmol/L)‡	77.6 ± 28.531	79.778 ± 10.628	0.826	0.984
ASAT (U/L)	25.8 ± 7.913	31.1 ± 19.841	0.569	0.891
*P-values calculated using idependent two-tailed t-test for normally distributed data and idependent two-tailed Wilcoxon test for non-normally distributed data.
†P-adj denotes multiple testing correction via the Benjamini-Hochberg method.
‡NR n = 9 (Participant 22 in the NR group removed due to data entry error).
§NR n = 9, Placebo n = 9 (Participant 5 in the NR group and 10 in the placebo group removed due to not fasting either at baseline or on both baseline and day 28).

## Sheet: Summary and statistical testing
Summary and statistical testing of clinical laboratory values obtained from serum
Test	Normal reference values	Visit	Placebo (± sd)	NR (± sd)	p-value*	p-adj†
ALAT (U/L)	♂ ≥ 18 years: 10-70 U/L	V1	20.3 ± 19.155	16.2 ± 9.796
Placebo (n = 10), NR (n = 10)	♀ ≥ 18 years: 10-45 U/L	V7	22.9 ± 30.556	14.6 ± 5.967
		Δ	2.6 ± 12.158	-1.6 ± 7.367	0.939	1
		p-value‡	1	0.766
		p-adj†	1	1
ALP (U/L)	> 19 years: 35-105 U/L	V1	94.6 ± 39.987	69 ± 19.419
Placebo (n = 10), NR (n = 10)		V7	90.9 ± 40.206	70.8 ± 21.627
		Δ	-3.7 ± 8.179	1.8 ± 8.548	0.158	0.849
		p-value‡	0.186	0.522
		p-adj†	0.869	1
ASAT (U/L)	♂ ≥ 18 years: 15-45 U/L	V1	25.8 ± 7.913	31.1 ± 19.841
Placebo (n = 10), NR (n = 10)	♀ ≥ 18 years: 15-35 U/L	V7	27.8 ± 12.822	25.6 ± 6.059
		Δ	2 ± 6.799	-5.5 ± 20.566	0.819	0.967
		p-value‡	0.758	0.918
		p-adj†	1	1
Basophils (109/L)	> 18 years: ≤ 0.1 x 109/L	V1	0.033 ± 0.022	0.047 ± 0.042
Placebo (n = 10), NR (n = 10)		V7	0.03 ± 0.015	0.04 ± 0.024
		Δ	-0.003 ± 0.013	-0.007 ± 0.021	0.727	0.967
		p-value‡	0.399	0.396
		p-adj†	0.869	1
Bilirubin (µmol/L)	≥ 18 years: 0-20 µmol/L	V1	7.9 ± 2.807	11.5 ± 3.342
Placebo (n = 10), NR (n = 10)		V7	8.8 ± 4.803	10.3 ± 3.592
		Δ	0.9 ± 3.035	-1.2 ± 3.676	0.181	0.849
		p-value‡	0.372	0.328
		p-adj†	0.869	1
CK (U/L)	♂ 13-49 years: 50-400 U/L	V1	104.3 ± 37.464	137.6 ± 56.315
Placebo (n = 10), NR (n = 10)	♂ ≥ 50 years: 40-280 U/L	V7	103.9 ± 29.868	165.7 ± 95.987
	♀ ≥ 13 years: 35-210 U/L	Δ	-0.4 ± 41.897	28.1 ± 115.829	0.879	0.967
		p-value‡	0.845	1
		p-adj†	1	1
Creatinine (µmol/L)§	♂ ≥ 18 years: 60-105 µmol/L	V1	77.6 ± 28.531	79.778 ± 10.628
Placebo (n = 10), NR (n = 9)	♀ ≥ 18 years: 45-90 µmol/L	V7	77.3 ± 23.931	78.556 ± 10.501
		Δ	-0.3 ± 6.717	-1.222 ± 5.848	0.752	0.967
		p-value‡	0.890	0.548
		p-adj†	1	1
CRP (mg/L)	< 5mg/L	V1	1.4 ± 0.699	1 ± 0
Placebo (n = 10), NR (n = 10)		V7	1.1 ± 0.316	1.43 ± 1.36
		Δ	-0.3 ± 0.483	0.43 ± 1.36	0.050	0.839
		p-value‡	0.148	1
		p-adj†	0.869	1
Eosinophils (109/L)	> 18 years: ≤ 0.03-0.6 x 109/L	V1	0.15 ± 0.108	0.12 ± 0.063
Placebo (n = 10), NR (n = 10)		V7	0.14 ± 0.097	0.14 ± 0.084
		Δ	-0.01 ± 0.032	0.02 ± 0.063	0.213	0.849
		p-value‡	1	0.423
		p-adj†	1	1
Fasting blood glucose (mmol/L)¶	> 18 years: 4.0-6.0 mmol/L	V1	5.311 ± 0.528	5.189 ± 0.382
Placebo (n = 9), NR (n = 9)		V7	5.3 ± 0.436	5.267 ± 0.68
		Δ	-0.011 ± 0.379	0.078 ± 0.524	0.686	0.967
		p-value‡	0.932	0.667
		p-adj†	1	1
Folic acid (nmol/L)	≥ 18 years: >10 nmol/L	V1	26.71 ± 16.603	27.05 ± 14.93
Placebo (n = 10), NR (n = 10)		V7	24 ± 14.207	24.39 ± 15.156
		Δ	-2.71 ± 5.847	-2.66 ± 5.313	1	1
		p-value‡	0.192	0.204
		p-adj†	0.869	1
FT4 (pmol/L)	≥ 20 years: 9.5-22.0 pmol/L	V1	15.98 ± 2.707	16.98 ± 2.311
Placebo (n = 10), NR (n = 10)		V7	15.6 ± 2.892	17.05 ± 2.61
		Δ	-0.38 ± 1.915	0.07 ± 1.714	0.586	0.967
		p-value‡	0.545	0.9
		p-adj†	0.94	1
GT (U/L)	♂ ≥ 40 years: 15-115 U/L	V1	27.5 ± 11.178	31.2 ± 17.08
Placebo (n = 10), NR (n = 10)	♀ ≥ 40 years: 10-75 U/L	V7	27.7 ± 10.285	29 ± 14.103
		Δ	0.2 ± 4.709	-2.2 ± 9.126	0.472	0.891
		p-value‡	0.896	0.465
		p-adj†	1	1
HDL (mmol/L)	♂ ≥ 18 years: 0.8-2,1 mmol/L	V1	1.51 ± 0.307	1.62 ± 0.623
Placebo (n = 10), NR (n = 10)	♀ ≥ 18 years: 1.0-2.7 mmol/L	V7	1.52 ± 0.294	1.71 ± 0.517
		Δ	0.01 ± 0.129	0.09 ± 0.311	0.466	0.891
		p-value‡	0.811	0.385
		p-adj†	1	1
Hemoglobin (g/dL)	♂ > 18 years: 13.4-17.0 g/dL	V1	14.28 ± 1.416	14.25 ± 0.859
Placebo (n = 10), NR (n = 10)	♀ > 18 years: 11.7-15.3 g/dL	V7	14.1 ± 1.506	14.33 ± 0.648
		Δ	-0.18 ± 0.379	0.08 ± 0.616	0.273	0.849
		p-value‡	0.167	0.69
		p-adj†	0.869	1
Homocysteine (µmol/L)	41 - 60 years: > 14.2 µmol/L	V1	14.16 ± 5.137	12.52 ± 2.718
Placebo (n = 10), NR (n = 10)	> 60 years: > 15.9 µmol/L	V7	13.43 ± 3.713	14.18 ± 2.63
		Δ	-0.73 ± 1.716	1.66 ± 0.633	0.001	0.050
		p-value‡	0.211	1.65 x 10-5
		p-adj†	0.869	5.4 x 10-4
Ionized calcium (mmol/L)	≥ 18 years: 1.13-1.28 mmol/L	V1	1.234 ± 0.04	1.241 ± 0.025
Placebo (n = 10), NR (n = 10)		V7	1.222 ± 0.033	1.241 ± 0.031
		Δ	-0.012 ± 0.032	0 ± 0.033	0.421	0.891
		p-value‡	0.264	1
		p-adj†	0.869	1
LDL (mmol/L)	1.8 - 5.7 mmol/L	V1	2.74 ± 1.121	2.97 ± 0.932
Placebo (n = 10), NR (n = 10)		V7	2.84 ± 1.147	2.92 ± 0.925
		Δ	0.1 ± 0.287	-0.05 ± 0.324	0.287	0.849
		p-value‡	0.298	0.637
		p-adj†	0.869	1
Lymphocytes (109/L)	> 18 years: ≤ 1.2-3.1 x 109/L	V1	2.02 ± 1.271	1.5 ± 0.271
Placebo (n = 10), NR (n = 10)		V7	2.05 ± 1.277	1.51 ± 0.428
		Δ	0.03 ± 0.333	0.01 ± 0.251	0.401	0.891
		p-value‡	0.474	0.833
		p-adj†	0.869	1
Methylmalonic acid (µmol/L)	18-60 years: < 0.20 µmol/L	V1	0.336 ± 0.186	0.164 ± 0.031
Placebo (n = 10), NR (n = 10)	> 60 years: < 0.24 µmol/L	V7	0.291 ± 0.143	0.163 ± 0.03
		Δ	-0.045 ± 0.104	-0.001 ± 0.021	0.486	0.891
		p-value‡	0.306	0.833
		p-adj†	0.869	1
Monocytes (109/L)	> 18 years: ≤ 0.28-0.9 x 109/L	V1	0.527 ± 0.176	0.468 ± 0.099
Placebo (n = 10), NR (n = 10)		V7	0.512 ± 0.126	0.463 ± 0.141
		Δ	-0.015 ± 0.086	-0.005 ± 0.108	0.649	0.967
		p-value‡	0.722	0.239
		p-adj†	1	1
Neutrophils (109/L)	> 18 years: ≤ 1.8-6.9 x 109/L	V1	3.35 ± 1.052	3.15 ± 0.762
Placebo (n = 10), NR (n = 10)		V7	3.23 ± 1.126	2.98 ± 1.124
		Δ	-0.12 ± 0.399	-0.17 ± 0.657	0.839	0.967
		p-value‡	0.366	0.434
		p-adj†	0.869	1
Platelets (109/L)	♂ > 18 years: 145-348 x 109/L	V1	238.6 ± 39.458	224.1 ± 31.929
Placebo (n = 10), NR (n = 10)	♀ > 18 years: 165-387 x 109/L	V7	238.5 ± 42.364	222.4 ± 33.922
		Δ	-0.1 ± 20.947	-1.7 ± 19.241	0.860	0.967
		p-value‡	0.988	0.786
		p-adj†	1	1
Potassium (mmol/L)§	> 18 years: 3.4-4.8 mmol/L	V1	4.25 ± 0.347	4.256 ± 0.219
Placebo (n = 10), NR (n = 9)		V7	4.22 ± 0.322	4.278 ± 0.273
		Δ	-0.03 ± 0.271	0.022 ± 0.199	0.636	0.967
		p-value‡	0.734	0.745
		p-adj†	1	1
Red blood cells (1012/L)	♂ > 18 years: 4.3-5.7 x 1012/L	V1	4.69 ± 0.404	4.65 ± 0.44
Placebo (n = 10), NR (n = 10)	♀ > 18 years: 3.9-5.2 x 1012/L	V7	4.67 ± 0.457	4.63 ± 0.347
		Δ	-0.02 ± 0.14	-0.02 ± 0.204	1	1
		p-value‡	0.661	0.764
		p-adj†	1	1
Serum insulin (mIU/L)¶	< 29,1 mIU/L	V1	9.822 ± 7.892	6 ± 2.68
Placebo (n = 9), NR (n = 9)		V7	10.178 ± 5.993	7.899 ± 3.75
		Δ	0.356 ± 4.679	1.899 ± 3.206	0.427	0.891
		p-value‡	0.825	0.113
		p-adj†	1	1
Sodium (mmol/L)§	≥ 18 years: 137-145 mmol/L	V1	141.3 ± 1.947	140.333 ± 1.225
Placebo (n = 10), NR (n = 9)		V7	140.6 ± 1.838	140.333 ± 1.225
		Δ	-0.7 ± 1.494	0 ± 1.414	0.309	0.849
		p-value‡	0.172	1
		p-adj†	0.869	1
Total cholesterol (mmol/L)	30-49 years: 3.3-6.9 mmol/L	V1	4.43 ± 1.44	4.99 ± 1.12
Placebo (n = 10), NR (n = 10)	≥ 50 years: 3.9-7.8 mmol/L	V7	4.56 ± 1.421	4.8 ± 1.068
		Δ	0.13 ± 0.359	-0.19 ± 0.626	0.182	0.849
		p-value‡	0.281	0.362
		p-adj†	0.869	1
Triglycerides (mmol/L)¶	≥ 18 years: 0.45-2.60 mmol/L	V1	0.904 ± 0.279	1.159 ± 0.804
Placebo (n = 9), NR (n = 9)		V7	0.941 ± 0.346	0.881 ± 0.419
		Δ	0.037 ± 0.137	-0.278 ± 0.467	0.083	0.849
		p-value‡	0.445	0.112
		p-adj†	0.869	1
TSH (mIU/L)	> 20 years: 0.4-4.5 mIU/L	V1	2.141 ± 1.592	2.979 ± 5.051
Placebo (n = 10), NR (n = 10)		V7	2.172 ± 1.382	1.282 ± 0.414
		Δ	0.031 ± 0.676	-1.697 ± 5.055	0.279	0.849
		p-value‡	0.431	0.193
		p-adj†	0.869	1
Urea (mmol/L)§	♂ 18-49 years: 3.2-8.1 mmol/L	V1	6.7 ± 3.146	6.622 ± 1.551
Placebo (n = 10), NR (n = 9)	♂ ≥ 50 years: 3.5-8.1 mmol/L	V7	6.46 ± 2.971	6.167 ± 1.026
	♀ 18-49 years: 2.6-6.4 mmol/L	Δ	-0.24 ± 1.01	-0.456 ± 0.986	0.644	0.967
	♀ ≥ 50 years: 3.1-7.9 mmol/L	p-value‡	0.471	0.203
		p-adj†	0.869	1
Vitamin B12 (pmol/L)	≥ 18 years: 250-325 pmol/L	V1	305.3 ± 71.192	380.7 ± 139.237
Placebo (n = 10), NR (n = 10)		V7	434.1 ± 380.612	359.4 ± 98.759
		Δ	128.8 ± 327.23	-21.3 ± 59.954	0.212	0.849
		p-value‡	0.275	0.610
		p-adj†	0.869	1
White Blood cells (109/L)	> 18 years: 4.1-9.8 x 109/L	V1	6.08 ± 1.835	5.29 ± 1.079
Placebo (n = 10), NR (n = 10)		V7	5.97 ± 1.56	5.13 ± 1.538
		Δ	-0.11 ± 0.59	-0.16 ± 0.765	0.871	0.967
		p-value‡	0.569	0.524
		p-adj†	0.940	1
*P-values are comparisons of Delta values between the NR and placebo group using idependent two-tailed t-test for normally distributed data and idependent two-tailed Wilcoxon test for non-normally distributed data.
†P-adj denotes multiple testing correction via the Benjamini-Hochberg method.
‡P-values are a comparison between V7 and V1 in each treatment group. These were calculated using paired two-tailed t-test for normally distributed data and paired two-tailed Wilcoxon test for non-normally distributed data.
§Participant 22 in the NR group removed due to data entry error.
¶Participant 5 in the NR group and 10 in the placebo group removed due to not fasting either at baseline or on both baseline and day 28.

## Sheet: Key
Abbreviation	Term
V1	Baseline visit
V2	Day 3 visit (only drawing of blood)
V3	Day 5 visit (only drawing of blood)
V4	Day 7 visit
V5	Day 14 visit
V6	Day 21 visit
V7	Last visit
Δ (delta)	V7 - V1
NR	Nicotinamide riboside
ALAT	Alanine amino transferase
ALP	Alkaline phosphatase
ASAT	Aspartate amino transferase
CK	Creatine kinase
CRP	C-reactive protein
FT4	Free thyroxine
GT	Gamma-glutamyl transferase
HDL	High density lipoprotein
LDL	Low density lipoprotein
TSH	Thryoid stimulating hormone
PL	Placebo
♀	Women
♂	Men
