# Supplementary material for: NR-SAFE: a randomized, double-blind safety trial of high dose nicotinamide riboside in Parkinson’s disease
Source: Nat Commun. 2023 Nov 28;14:7793. doi: 10.1038/s41467-023-43514-6 (PMC10684646; doi:10.1038/s41467-023-43514-6)
Supplement: Supplementary file 6 — Supplementary Data 4 [file 41467_2023_43514_MOESM6_ESM.xlsx]

## Sheet: Title page
Title	Supplementary_Data_4_MDS_UPDRS
Sheet-1	Title page
Sheet-2	Data for all individuals
Sheet-3	Baseline comparisons between placebo and NR group
Sheet-4	Table of analyses of MDS-UPDRS scores
Sheet-5	Key to abbreviations
Number of sheets:	5

## Sheet: Data for all individuals
MDS-UPDRS scores for each participant.
Subject ID	Randomisation	Visit	MDS-UPDRS Part I	MDS-UPDRS Part II	MDS-UPDRS Part III	MDS-UPDRS Part IV	Total MDS-UPDRS	Hoehn and Yahr score	Dyskinesia present at examination	Time since levodopa (minutes)	Patient is in ON phase	Patient on Levodopa
4	Placebo	V1	4	7	18	6	35	2	1	92	1	1
4	Placebo	V7	3	3	15	6	27	2	1	105	1	1
5	NR	V1	20	24	35	13	92	3	1	200	1	1
5	NR	V7	19	26	25	9	79	3	0	90	1	1
6	Placebo	V1	15	8	37	6	66	2	0	9	1	1
6	Placebo	V7	17	6	35	6	64	2	0	147	0	1
7	NR	V1	4	9	30	0	43	2	0	150	1	1
7	NR	V7	6	11	26	4	47	2	0	105	1	1
8	Placebo	V1	5	11	24	7	47	2	1	0	1	1
8	Placebo	V7	2	7	27	11	47	3	1	137	1	1
9	NR	V1	10	5	39	5	59	2	0	230	1	1
9	NR	V7	4	4	20	4	32	2	0	120	1	1
10	Placebo	V1	5	10	22	0	37	2	0	240	1	1
10	Placebo	V7	4	7	9	0	20	1	0	80	1	1
11	NR	V1	11	11	23	0	45	2	0	130	1	1
11	NR	V7	3	6	25	1	35	2	0	133	1	1
12	NR	V1	7	12	27	10	56	2	0	29	1	1
12	NR	V7	2	11	19	5	37	2	0	10	1	1
13	Placebo	V1	8	12	20	1	41	2	0	180	1	1
13	Placebo	V7	7	11	20	2	40	2	0	57	1	1
14	NR	V1	4	6	22	0	32	1	0	10	1	1
14	NR	V7	4	7	21	0	32	2	0	100	1	1
15	Placebo	V1	9	11	53	0	73	2	0	60	1	1
15	Placebo	V7	6	16	66	5	93	2	0	140	0	1
16	NR	V1	4	5	11	0	20	1	0	270	1	1
16	NR	V7	6	2	11	0	19	2	0	240	1	1
17	NR	V1	10	4	18	8	40	2	1	150	1	1
17	NR	V7	5	2	13	7	27	2	1	80	1	1
18	Placebo	V1	3	5	22	0	30	2	0	NA	1	0
18	Placebo	V7	6	7	25	0	38	2	0	NA	1	0
19	Placebo	V1	10	6	20	3	39	2	0	110	1	1
19	Placebo	V7	13	10	14	0	37	1	0	150	1	1
20	NR	V1	1	4	35	5	45	2	0	220	0	1
20	NR	V7	1	3	32	2	38	2	0	70	1	1
21	Placebo	V1	2	8	21	0	31	2	0	30	1	1
21	Placebo	V7	2	7	22	1	32	2	0	120	1	1
22	NR	V1	7	14	57	0	78	3	0	NA	1	0
22	NR	V7	6	16	35	0	57	2	0	NA	1	0
23	Placebo	V1	5	4	10	0	19	1	0	80	1	1
23	Placebo	V7	3	1	13	3	20	2	0	120	1	1

## Sheet: Baseline comparison NR vs PL
Comparison of baseline MDS-UPDRS scores at baseline between treatment groups
Test	Placebo (± sd, n = 10)	NR (± sd, n = 10)	p-value*	p-adj†
All participants
Total MDS-UPDRS	41.8 ± 16.464	51 ± 21.286	0.294	NA
MDS-UPDRS Part I	6.6 ± 3.921	7.8 ± 5.371	0.575	0.588
MDS-UPDRS Part II	8.2 ± 2.741	9.4 ± 6.257	0.588	0.588
MDS-UPDRS Part III	24.7 ± 11.954	29.7 ± 12.85	0.379	0.588
MDS-UPDRS Part IV	2.3 ± 2.946	4.1 ± 4.886	0.334	0.588
Hoehn & Yahr score	1.9 ± 0.316	2 ± 0.666	0.727	NA
Time since levodopa**	89 ± 79.259	154.333 ± 88.51	0.118	NA
Subset of participants with similar times sinces levodopa administration, Placebo (n = 8‡), NR (n= 8‡)
Total MDS-UPDRS	38.125 ± 15.670	46.625 ± 17.759	0.328	NA
MDS-UPDRS Part I	5.75 ± 2.914	7.125 ± 2.948	0.364	0.611
MDS-UPDRS Part II	7.875 ± 2.9	8.25 ± 3.770	0.826	0.826
MDS-UPDRS Part III	23.25 ± 12.634	28.375 ± 14.222	0.458	0.611
MDS-UPDRS Part IV	1.25 ± 2.187	2.875 ± 4.189	0.353	0.611
Hoehn & Yahr score	1.875 ± 0.353	1.875 ± 0.640	1	NA
Time since levodopa	113.142 ± 72.863	138.428 ± 95.309	0.588	NA
*P-values calculated using independent two-tailed t-test for normally distributed data and independent two-tailed Wilcoxon test for non-normally distributed data.
**Placebo n = 9, NR n = 9. Due to one individual in each group not using levodopa.
†P-adj denotes multiple testing correction via the Benjamini-Hochberg method.
‡Participants: 5, 6, 8 and 20 removed from analysis.

## Sheet: Summary and statistical testing
Summary and statistical tests of MDS-UPDRS scores
Parameter	Visit	Placebo (± sd, n = 10)	NR (± sd, n = 10)	p-value*	p-adj†
All participants
Total MDS-UPDRS	V1	41.8 ± 16.464	51 ± 21.286
	V7	41.8 ± 22.23	40.3 ± 17.108
	Δ	0 ± 9.592	-10.7 ± 9.945	0.024	NA
	p-value‡	1	0.007
	p-adj†	NA	NA
MDS-UPDRS Part I	V1	6.6 ± 3.921	7.8 ± 5.371
	V7	6.3 ± 4.99	5.6 ± 5.016
	Δ	-0.3 ± 2.263	-2.2 ± 3.521	0.171	0.228
	p-value‡	0.684	0.079
	p-adj†	0.913	0.159
MDS-UPDRS Part II	V1	8.2 ± 2.741	9.4 ± 6.257
	V7	7.5 ± 4.17	8.8 ± 7.584
	Δ	-0.7 ± 3.268	-0.6 ± 2.366	0.938	0.938
	p-value‡	0.515	0.443
	p-adj†	0.913	0.443
MDS-UPDRS Part III	V1	24.7 ± 11.954	29.7 ± 12.85
	V7	24.6 ± 16.46	22.7 ± 7.558
	Δ	-0.1 ± 6.79	-7 ± 7.986	0.052	0.174
	p-value‡	0.963	0.021
	p-adj†	0.963	0.086
MDS-UPDRS Part IV	V1	2.3 ± 2.946	4.1 ± 4.886
	V7	3.4 ± 3.596	3.2 ± 3.155
	Δ	1.1 ± 2.331	-0.9 ± 2.601	0.087	0.174
	p-value‡	0.169	0.302
	p-adj†	0.679	0.403
Hoehn & Yahr score	V1	1.9 ± 0.316	2 ± 0.667
	V7	1.9 ± 0.568	2.1 ± 0.316
	Δ	0 ± 0.667	0.1 ± 0.567	0.754	NA
	p-value‡	1	0.772
	p-adj†	NA	NA
Time since levodopa (minutes)**	V1	89 ± 79.259	154.333 ± 88.51
	V7	117.333 ± 31.718	105.333 ± 61.602
	Δ	28.333 ± 105.585	-49 ± 71.925	0.090	NA
	p-value‡	0.444	0.075
	p-adj†	NA	NA
Subset of participants with similar times sinces levodopa administration, Placebo (n = 8 )§, NR (n = 8)§
Total MDS-UPDRS	V1	38.125 ± 15.67	46.625 ± 17.759
	V7	38.375 ± 23.402	35.75 ± 11.744
	Δ	0.25 ± 10.846	-10.875 ± 11.153	0.062	NA
	p-value‡	0.949	0.028
	p-adj†	NA	NA
MDS-UPDRS Part I	V1	5.75 ± 2.915	7.125 ± 2.948
	V7	5.5 ± 3.505	4.5 ± 1.511
	Δ	-0.25 ± 2.187	-2.625 ± 3.852	0.157	0.314
	p-value‡	0.755	0.095
	p-adj†	0.928	0.190
MDS-UPDRS Part II	V1	7.875 ± 2.9	8.25 ± 3.77
	V7	7.75 ± 4.682	7.375 ± 4.955
	Δ	-0.125 ± 3.399	-0.875 ± 2.474	0.622	0.622
	p-value‡	0.92	0.35
	p-adj†	0.928	0.467
MDS-UPDRS Part III	V1	23.25 ± 12.634	28.375 ± 14.222
	V7	23 ± 18.142	21.25 ± 7.611
	Δ	-0.25 ± 7.573	-7.125 ± 8.854	0.117	0.314
	p-value‡	0.928	0.056
	p-adj†	0.928	0.19
MDS-UPDRS Part IV	V1	1.25 ± 2.187	2.875 ± 4.189
	V7	2.125 ± 2.356	2.625 ± 2.722
	Δ	0.875 ± 2.356	-0.25 ± 2.492	0.369	0.492
	p-value‡	0.328	0.784
	p-adj†	0.928	0.784
Hoehn & Yahr score	V1	1.875 ± 0.353	1.875 ± 0.64
	V7	1.75 ± 0.462	2 ± 0
	Δ	-0.125 ± 0.64	0.125 ± 0.64	0.465	NA
	p-value‡	0.772	0.772
	p-adj†	NA	NA
Time since levodopa (minutes)	V1	113.142 ± 72.863	138.428 ± 95.309
	V7	110.285 ± 32.745	112.571 ± 68.929
	Δ	-2.857 ± 98.776	-25.857 ± 62.868	0.614	NA
	p-value‡	0.941	0.318
	p-adj†	NA	NA
*P-values are comparisons of Delta values between the NR and placebo group using idependent two-tailed t-test for normally distributed data and idependent two-tailed Wilcoxon test for non-normally distributed data.
**Placebo n = 9, NR n = 9. Due to one individual in each group not using levodopa.
†P-adj denotes multiple testing correction via the Benjamini-Hochberg method.
‡P-values are a comparison between V7 and V1 in each treatment group. These were calculated using paired two-tailed t-test for normally distributed data and paired two-tailed Wilcoxon test for non-normally distributed data.
§Participants: 5, 6, 8 and 20 removed from analysis.

## Sheet: Key
Abbreviation	Term
V1	Baseline visit
V2	Day 3 visit (only drawing of blood)
V3	Day 5 visit (only drawing of blood)
V4	Day 7 visit
V5	Day 14 visit
V6	Day 21 visit
V7	Last visit
Δ (delta)	V7 - V1
NR	Nicotinamide riboside
MDS-UPDRS	MDS-Unified Parkinson's Disease Rating Scale
PL	Placebo
NA	Not applicable
