# Supplementary material for: NR-SAFE: a randomized, double-blind safety trial of high dose nicotinamide riboside in Parkinson’s disease
Source: Nat Commun. 2023 Nov 28;14:7793. doi: 10.1038/s41467-023-43514-6 (PMC10684646; doi:10.1038/s41467-023-43514-6)
Supplement: Supplementary file 7 — Supplementary Data 5 [file 41467_2023_43514_MOESM7_ESM.xlsx]

## Sheet: Title page
Title	Supplementary_Data_5_NADmed_analysis
Sheet-1	Title page
Sheet-2	Data for all individuals
Sheet-3	Baseline comparisons between placebo and NR group
Sheet-4	Summary and statistical testing of NADmed analyses
Sheet-5	Key to abbreviations
Number of sheets	5

## Sheet: Data for all participants
Data from NADmed analysis for each participant
Subject ID	Randomisation	Visit	NAD+ (µM)	NADH (µM)	Total NAD (µM)	NAD+/NADH (Ratio)	NADP+ (µM)	NADPH (µM)	Total NADP (µM)	NADP+/NADPH (Ratio)	GSH (mM)	GSSG (mM)	Total Glutathione (mM)	GSH/GSSG (Ratio)
4	Placebo	V1	21.362	0.778501	22.1405	27.4399	14.0377	2.75799	16.7957	5.08983	0.649254	0.0253726	0.674627	25.5887
4	Placebo	V7	21.6212	1.05203	22.6732	20.5519	13.3442	3.01752	16.3617	4.42223	0.626872	0.047755	0.674627	13.1268
5	NR	V1	22.1828	0.75746	22.9402	29.2857	14.3725	2.51467	16.8872	5.71545	0.700397	0.0268648	0.727262	26.0712
5	NR	V7	96.0964	2.44071	98.5371	39.3723	26.1861	3.63392	29.82	7.20602	0.712404	0.047755	0.760159	14.9179
6	Placebo	V1	35.7473	1.15723	36.9045	30.8903	16.9074	4.02322	20.9306	4.20245	0.685362	0.0353204	0.720682	19.4042
6	Placebo	V7	32.2049	1.30452	33.5095	24.6873	17.4813	3.99078	21.4721	4.38043	0.604036	0.0442733	0.648309	13.6433
7	NR	V1	18.3812	0.988907	19.3701	18.5874	11.9811	2.28758	14.2687	5.23745	0.710074	0.0303465	0.740421	23.3989
7	NR	V7	106.335	2.08302	108.418	51.0482	21.0445	1.68741	22.732	12.4715	0.714167	0.0328334	0.747	21.7512
8	Placebo	V1	25.4659	1.47284	26.9387	17.2903	17.7683	3.01752	20.7858	5.88837	0.812587	0.0462629	0.85885	17.5646
8	Placebo	V7	22.9171	0.631216	23.5484	36.3063	13.3442	1.07101	14.4152	12.4595	0.72113	0.02587	0.747	27.8751
9	NR	V1	27.5826	0.946826	28.5295	29.1317	15.616	1.55764	17.1737	10.0255	0.689839	0.0308439	0.720682	22.3655
9	NR	V7	53.9773	1.53596	55.5132	35.1423	19.9206	2.87153	22.7921	6.93726	0.738879	0.0278596	0.766738	26.5215
10	Placebo	V1	21.0596	0.483931	21.5435	43.5177	13.7986	1.71985	15.5184	8.02313	0.629289	0.0124406	0.64173	50.5835
10	Placebo	V7	19.9364	0.526013	20.4624	37.901	13.8225	0.973683	14.7962	14.1961	0.59065	0.0313413	0.621991	18.8458
11	NR	V1	16.6101	0.694338	17.3044	23.9222	10.9767	1.41165	12.3883	7.77579	0.52038	0.0358177	0.556198	14.5285
11	NR	V7	86.6358	1.80949	88.4453	47.8785	22.2881	1.08723	23.3753	20.4999	0.787535	0.0318387	0.819373	24.7352
12	NR	V1	18.8564	0.694338	19.5508	27.1574	12.7224	1.36299	14.0854	9.33422	0.837683	0.0343256	0.872009	24.404
12	NR	V7	98.9907	2.25135	101.242	43.9695	22.7185	3.45549	26.174	6.57462	0.802186	0.0303465	0.832532	26.4342
13	Placebo	V1	36.6112	1.17827	37.7895	31.072	18.7727	2.12537	20.8981	8.83267	0.675188	0.032336	0.707524	20.8803
13	Placebo	V7	37.6048	1.22035	38.8252	30.8147	14.4682	2.44979	16.9179	5.90587	0.671479	0.0228857	0.694365	29.3405
14	NR	V1	28.6626	1.07307	29.7357	26.7109	14.8029	1.42787	16.2308	10.3672	0.77935	0.0268648	0.806215	29.0101
14	NR	V7	56.2236	1.17827	57.4019	47.717	19.7532	1.28188	21.0351	15.4095	0.643669	0.0243779	0.668047	26.4038
15	Placebo	V1	34.3217	1.05203	35.3737	32.6243	15.2334	2.79043	18.0238	5.45916	0.574778	0.0208962	0.595674	27.5064
15	Placebo	V7	36.3953	1.15723	37.5525	31.4503	15.5921	2.62822	18.2203	5.93258	0.606069	0.0159223	0.621991	38.0642
16	NR	V1	31.2978	1.43076	32.7285	21.8749	16.8357	2.80665	19.6423	5.99848	0.484769	0.0253726	0.510142	19.106
16	NR	V7	83.0934	2.73528	85.8287	30.3784	21.188	0.908799	22.0968	23.3143	0.519542	0.0169171	0.536459	30.7111
17	NR	V1	21.578	0.820582	22.3986	26.2959	13.0094	1.71985	14.7292	7.56427	0.528338	0.0278596	0.556198	18.9643
17	NR	V7	85.9878	2.75632	88.7441	31.1966	23.6512	2.33624	25.9874	10.1236	0.560964	0.041289	0.602253	13.5863
18	Placebo	V1	28.4466	0.904745	29.3514	31.4416	16.9313	1.33054	18.2619	12.7251	0.621558	0.0333308	0.654888	18.6481
18	Placebo	V7	31.1682	1.28348	32.4516	24.2842	17.0509	2.79043	19.8413	6.11048	0.724228	0.0293517	0.753579	24.6741
19	Placebo	V1	27.8418	1.51492	29.3568	18.3784	15.2812	3.2284	18.5096	4.73338	0.736008	0.0373099	0.773318	19.7269
19	Placebo	V7	25.2067	0.778501	25.9852	32.3785	13.966	0.92502	14.891	15.098	0.639577	0.0218909	0.661468	29.2165
20	NR	V1	26.2003	1.07307	27.2733	24.4162	15.5921	2.40113	17.9932	6.49367	0.541383	0.0213936	0.562777	25.3059
20	NR	V7	108.451	2.81944	111.271	38.4655	25.8752	3.06619	28.9414	8.43889	0.648373	0.0328334	0.681206	19.7473
21	Placebo	V1	29.613	1.32556	30.9386	22.34	14.3008	3.0013	17.3021	4.76485	0.699516	0.0343256	0.733841	20.3788
21	Placebo	V7	32.0321	1.28348	33.3156	24.9573	15.4725	2.82287	18.2954	5.48114	0.702003	0.0318387	0.733841	22.0487
22	NR	V1	23.9539	1.47284	25.4268	16.2637	13.5833	3.39061	16.9739	4.00617	0.591872	0.0432785	0.63515	13.6759
22	NR	V7	43.8687	1.11515	44.9838	39.3388	17.027	0.827694	17.8547	20.5716	0.510589	0.02587	0.536459	19.7367
23	Placebo	V1	32.1185	1.3466	33.4651	23.8516	17.5531	4.05566	21.6087	4.32804	0.587553	0.0278596	0.615412	21.0898
23	Placebo	V7	27.9714	0.568094	28.5395	49.2373	14.9464	1.24944	16.1959	11.9625	0.548347	0.0144301	0.562777	38.0001

## Sheet: Baseline comparison NR vs PL
Comparison of NADmed baseline values between treatment groups
Compound	Placebo (± sd, n = 10)	NR (± sd, n = 10)	p-value*	p-adj†
GSH/GSSG (Ratio)	24.137 ± 9.787	21.683 ± 5.013	0.492	0.587
GSH (mM)	0.667 ± 0.072	0.638 ± 0.121	0.529	0.587
Total Glutathione (mM)	0.698 ± 0.079	0.669 ± 0.122	0.539	0.587
GSSG (mM)	0.031 ± 0.009	0.03 ± 0.006	0.945	0.945
NAD+/NADH (Ratio)	27.885 ± 7.807	24.365 ± 4.338	0.247	0.495
NAD+ (µM)	29.259 ± 5.545	23.531 ± 4.857	0.025	0.086
NADH (µM)	1.121 ± 0.325	0.995 ± 0.279	0.289	0.496
NADP+/NADPH (Ratio)	6.405 ± 2.708	7.252 ± 2.14	0.448	0.587
NADP+ (uM)	16.058 ± 1.75	13.949 ± 1.824	0.029	0.086
NADPH (µM)	2.805 ± 0.89	2.088 ± 0.697	0.061	0.146
Total NAD (µM)	30.38 ± 5.698	24.526 ± 5.048	0.026	0.086
Total NADP (µM)	18.863 ± 2.075	16.037 ± 2.153	0.008	0.086
*P-values calculated using idependent two-tailed t-test for normally distributed data and idependent two-tailed Wilcoxon test for non-normally distributed data.
†P-adj denotes multiple testing correction via the Benjamini-Hochberg method.

## Sheet: Summary and statistical testing
Summary and statistical testing of NADmed data
Compound	Visit	Placebo(± sd, n = 10)	NR (± sd, n = 10)	p-value*	p-adj†
GSH (mM)	V1	0.667 ± 0.072	0.638 ± 0.121
	V7	0.643 ± 0.059	0.664 ± 0.106
	Δ	-0.024 ± 0.061	0.025 ± 0.109	0.235	0.313
	p-value‡	0.252	0.480
	p-adj†	0.55	0.64
Total Glutathione (mM)	V1	0.698 ± 0.079	0.669 ± 0.122
	V7	0.672 ± 0.062	0.695 ± 0.109
	Δ	-0.026 ± 0.064	0.026 ± 0.112	0.223	0.313
	p-value‡	0.24	0.476
	p-adj†	0.55	0.64
GSH/GSSG (Ratio)	V1	24.137 ± 9.787	21.683 ± 5.013
	V7	25.484 ± 8.812	22.455 ± 5.498
	Δ	1.346 ± 14.461	0.772 ± 7.339	0.912	0.912
	p-value‡	0.775	0.747
	p-adj†	0.922	0.882
GSSG (mM)	V1	0.031 ± 0.009	0.03 ± 0.006
	V7	0.029 ± 0.011	0.031 ± 0.009
	Δ	-0.002 ± 0.014	0.001 ± 0.011	0.625	0.682
	p-value‡	0.672	0.809
	p-adj†	0.869	0.882
NAD+ (µM)	V1	29.259 ± 5.545	23.531 ± 4.857
	V7	28.706 ± 6.156	81.966 ± 22.904
	Δ	-0.553 ± 2.582	58.435 ± 25.444	4.1x10-5	1.2x10-4
	p-value‡	0.515	4.7x10-5
	p-adj†	0.772	2.9x10-4
Total NAD (µM)	V1	30.38 ± 5.698	24.526 ± 5.048
	V7	29.686 ± 6.393	84.038 ± 23.417
	Δ	-0.694 ± 2.913	59.513 ± 26.064	4.1x10-5	1.2x10-4
	p-value‡	0.47	4.9x10-5
	p-adj†	0.772	2.9x10-4
NAD+/NADH (Ratio)	V1	27.885 ± 7.807	24.365 ± 4.338
	V7	31.257 ± 8.436	40.451 ± 7.105
	Δ	3.372 ± 11.857	16.086 ± 8.993	0.018	0.03
	p-value‡	0.845	0.001
	p-adj†	0.922	0.004
NADH (µM)	V1	1.121 ± 0.325	0.995 ± 0.279
	V7	0.98 ± 0.32	2.073 ± 0.642
	Δ	-0.141 ± 0.461	1.077 ± 0.751	0.002	0.005
	p-value‡	0.959	0.005
	p-adj†	0.959	0.011
NADP+ (µM)	V1	16.058 ± 1.75	13.949 ± 1.824
	V7	14.949 ± 1.458	21.965 ± 2.819
	Δ	-1.11 ± 2.018	8.016 ± 3.331	1.8x10-5	1.2x10-4
	p-value‡	0.275	0.001
	p-adj†	0.55	0.004
Total NADP (µM)	V1	18.863 ± 2.075	16.037 ± 2.153
	V7	17.141 ± 2.312	24.081 ± 3.66
	Δ	-1.723 ± 2.861	8.044 ± 4.305	2.1x10-5	1.2x10-4
	p-value‡	0.089	2.2x10-4
	p-adj†	0.55	9.0x10-4
NADP+/NADPH (Ratio)	V1	6.405 ± 2.708	7.252 ± 2.14
	V7	8.595 ± 4.286	13.155 ± 6.381
	Δ	2.19 ± 5.297	5.903 ± 7.418	0.215	0.313
	p-value‡	0.223	0.032
	p-adj†	0.55	0.056
NADPH (µM)	V1	2.805 ± 0.89	2.088 ± 0.697
	V7	2.192 ± 1.063	2.116 ± 1.089
	Δ	-0.613 ± 1.339	0.028 ± 1.446	0.317	0.381
	p-value‡	0.181	0.953
	p-adj†	0.55	0.953
*P-values are comparisons of Delta values between the NR and placebo group using idependent two-tailed t-test for normally distributed data and idependent two-tailed Wilcoxon test for non-normally distributed data.
†P-adj denotes multiple testing correction via the Benjamini-Hochberg method.
‡P-values are a comparison between V7 and V1 in each treatment group. These were calculated using paired two-tailed t-test for normally distributed data and paired two-tailed Wilcoxon test for non-normally distributed data.

## Sheet: Key
Abbreviation	Term
NR	Nicotinamide riboside
MDS-UPDRS	MDS-Unified Parkinson's Disease Rating Scale
V1	Baseline visit
V2	Day 3 visit (only drawing of blood)
V3	Day 5 visit (only drawing of blood)
V4	Day 7 visit
V5	Day 14 visit
V6	Day 21 visit
V7	Last visit
Δ (delta)	V7 - V1
GSH	Glutathione
GSSG	Glutathione disulfide
NAD+	Nicotinamide adenine dinucleotide (oxidized form)
NADH	Nicotinamide adenine dinucleotide (reduced form)
NADP+	Nicotinamide adenine dinucleotide phosphate (oxidized form)
NADPH	Nicotinamide adenine dinucleotide phosphate (reduced form)
PL	Placebo
