# Supplementary material for: NR-SAFE: a randomized, double-blind safety trial of high dose nicotinamide riboside in Parkinson’s disease
Source: Nat Commun. 2023 Nov 28;14:7793. doi: 10.1038/s41467-023-43514-6 (PMC10684646; doi:10.1038/s41467-023-43514-6)
Supplement: Supplementary file 8 — Supplementary Data 6 [file 41467_2023_43514_MOESM8_ESM.xlsx]

## Sheet: Title page
Title	Supplementary_Data_6_metabolomics
Sheet-1	Title page
Sheet-2	Data for all individuals for LCMS whole blood
Sheet-3	Baseline comparisons between placebo and NR group for LCMS whole blood
Sheet-4	Table of analyses of LCMS whole blood
Sheet-5	Data for all individuals for LCMS urine
Sheet-6	Baseline comparisons between placebo and NR group for LCMS urine
Sheet-7	Table of analyses of LCMS urine
Sheet-8	Standard compounds
Sheet-9	Key to abbreviations
Number of sheets:	9

## Sheet: Whole blood all data
Liquid-chromatography mass-spectrometry (LC-MS) values for each participant from whole blood
Subject ID	Randomisation	Visit		Me-Nam (µM)	NAAD (µM)	GDP (µM)	ATP (µM)	Homocysteine (Relative)	Me-2-PY (µM)	GTP (µM)	NAD+ (µM)	NADP+ (Relative)	Adenosine (µM)	ADP (µM)	AMP (µM)	Nam (µM)	NA (µM)	Nam N-oxide (µM)	Me-4-PY (µM)	ADPR (µM)	NADH (µM)	NADPH (µM)	SAH (µM)	NAR (µM)	NR (µM)	NAMN (µM)	SAM (µM)	NMN (µM)	SAM/SAH ratio (Relative)	Betaine (Area)	Methionine (Area)
			Extraction method	polar	semipolar	polar	polar	polar	polar	polar	polar	polar	semipolar	semipolar	semipolar	semipolar	semipolar	semipolar	semipolar	semipolar	semipolar	semipolar	semipolar	polar	polar	polar	polar	semipolar		semipolar	semipolar
			Annotation level	2a	2a	1	1	2a	2a	1	1	1	1	1	1	1	2a	1	1	2a	2a	2a	1	1	1	1	1	1		1	1
			LOD	0.00036887	0.00491491	0.260834	1.35436	5038.45	2.53044	2.16495	0.0609885	6060.6	0.00332858	1.00448	0.0381386	0.0484586	0.000442	0.00403244	0.000462503	0.00160262	0.00285018	0.23197	0.00192905	2.73421	0.000311156	0.00359157	0.009592	0.0188409	NA	1.13641e+07	98357.9
10	Placebo	V1		0.105639	0.00751942	1.108	161.065	429690	14.0774	3.10112	10.9124	327536	0.0112698	59.5522	2.633	9.37253	-6.87914e-05	0.0130294	-2.67485e-05	6.99184	0.00530875	0.159757	0.314935	3.90589	0.007969	0.00103789	2.12178	2.8422	6.73721	6.27518e+08	40520112
10	Placebo	V7		0.0987591	0.00838621	1.09182	156.358	435384	10.5075	2.93379	9.28177	333689	0.0113859	56.3389	1.89485	9.05063	0.000258241	0.0058554	8.56642e-05	6.91114	-0.0170619	0.143514	0.302007	2.95398	0.0051285	-0.00116392	2.0371	2.48178	6.74522	6.11175e+08	62479608
11	NR	V1		0.0333775	0.00619488	1.53741	197.966	632521	4.10436	4.63812	2.78178	392792	0.0139201	77.7734	4.13566	15.2657	0.000489786	0.0338531	0.000179673	13.1556	0.0789349	0.199737	0.274619	5.1921	0.000954133	-0.000798188	2.4578	1.99403	8.94985	5.34931e+08	34307076
11	NR	V7		4.26513	0.983059	1.62571	221.615	892539	125.867	3.98807	79.2676	594266	0.0143833	81.8281	4.50477	26.2037	0.000213108	1.87919	-6.23308e-05	18.8045	0.322938	0.0874559	0.334835	8.62176	0.00122649	3.96284	2.53848	5.13742	7.58129	4.50273e+08	36463844
12	NR	V1		0.060865	0.00870459	1.51337	198.523	1.16511e+06	4.65201	3.14739	11.2505	480364	0.0193577	68.7427	4.64828	12.9395	9.09199e-06	0.0151344	0.000113737	9.88382	0.0969977	0.172015	0.314473	9.68196	0.00213945	-0.00124832	2.73764	1.58172	8.7055	5.29769e+08	38656048
12	NR	V7		3.20126	0.498904	1.04895	180.47	487440	111.643	3.33817	121.643	627185	0.0151037	56.9639	3.69503	13.6326	0.000570788	0.278286	-0.000125707	11.6683	0.078599	0.137522	0.273195	7.34865	0.00300215	3.49828	3.10765	3.76262	11.3752	4.59001e+08	29396218
13	Placebo	V1		0.0962083	0.0114657	1.73587	257.171	1.42697e+06	7.09179	3.92381	20.8682	571710	0.0167991	73.8582	3.55662	14.2712	-6.74804e-06	0.0165882	-7.03863e-05	12.1274	0.0187363	0.160692	0.286812	9.10917	0.000894266	9.27839e-05	3.92544	3.47528	13.6865	6.93949e+08	26250452
13	Placebo	V7		0.154061	0.00710992	1.79365	279.79	696415	11.1176	3.75146	23.8619	563488	0.0163278	83.0396	3.60677	12.8943	0.00019965	0.0104696	3.82655e-05	11.3162	-0.0163476	0.15714	0.273565	12.935	0.00287946	-0.00063083	3.35715	3.57585	12.2718	6.45054e+08	23295706
14	NR	V1		0.0483348	0.00795725	1.42001	204.376	917857	4.46295	3.58391	16.5564	508054	0.0204216	58.4484	3.09243	12.5901	-3.73188e-06	0.0090513	6.78427e-05	10.4115	-0.0140963	0.113319	0.295262	11.5671	0.00347119	-0.00253689	2.55011	3.00244	8.63676	6.04894e+08	35072780
14	NR	V7		1.39668	0.121147	1.12394	169.997	644935	151.903	2.84425	47.349	479945	0.0112298	51.877	3.31961	12.1926	0.000292252	0.373741	0.000882088	10.4631	0.0237463	0.173143	0.290748	6.93799	0.00567709	1.21773	2.61282	3.25347	8.98655	5.73089e+08	28419856
15	Placebo	V1		0.0336659	0.00848079	1.36141	263.098	1.06649e+06	2.66477	4.15798	4.76237	422738	0.0118621	64.2401	2.01345	21.5441	7.90903e-05	0.00469812	0.000553306	19.7062	-0.0344858	0.157302	0.288366	6.0547	0.00212559	-0.000222142	3.05973	1.64434	10.6106	6.91604e+08	28648038
15	Placebo	V7		0.0496557	0.011303	1.48102	286.258	950807	4.53962	3.72959	6.53777	463881	0.0121415	64.8058	2.63614	21.5951	-0.000100884	0.00433512	0.000117801	19.6994	0.0843417	0.146438	0.301999	7.74568	0.00248174	-0.000185996	3.45269	2.59054	11.4328	6.24184e+08	41637148
16	NR	V1		0.0529914	0.00626436	1.2761	147.115	1.60057e+06	5.62896	2.64522	7.08139	398225	0.0151439	53.7798	3.53054	16.5651	0.000187485	0.0297081	0.000121853	12.9248	0.0618554	0.120685	0.305471	7.81177	0.00114796	0.0016088	2.28364	2.07165	7.4758	7.21325e+08	29469620
16	NR	V7		2.35868	0.32886	1.45025	203.654	1.23612e+06	105.823	3.08334	81.9071	605021	0.0205635	60.491	3.32113	19.8265	0.000269127	0.451723	0.00010169	18.0676	0.141625	0.148693	0.296053	9.93746	0.00478427	2.91576	2.78593	4.07881	9.41023	7.32138e+08	33820024
17	NR	V1		0.0294641	0.00751583	1.02054	156.479	338838	4.95993	2.77365	2.5023	274665	0.0239755	60.9297	3.10745	13.9793	0.000364115	0.0131507	0.000702636	10.9111	0.014275	0.132215	0.261892	6.03563	0.00172362	0.000336807	2.61772	1.62327	9.99539	6.62085e+08	22279430
17	NR	V7		4.02044	0.538012	1.43746	233.604	98784.8	161.15	3.54145	76.9876	585123	0.021011	65.1878	3.60319	19.3929	0.000346428	0.96871	7.60559e-05	18.1578	0.419712	0.149082	0.31592	10.8315	0.00289516	5.06133	3.28431	5.24924	10.396	6.48905e+08	22178510
18	Placebo	V1		0.0296729	0.00907847	1.16023	115.245	879676	9.62431	3.10625	10.3819	534379	0.0175223	51.7755	2.02514	14.4666	0.00037285	0.0227969	5.79553e-05	11.9825	0.206016	0.107521	0.35878	8.12754	0.00201232	-0.00137609	2.64298	2.43879	7.36657	5.8047e+08	40901316
18	Placebo	V7		0.185474	0.0105901	1.68384	230.021	696499	11.6186	3.40019	12.2121	589711	0.0247993	60.6747	2.31742	14.855	-9.98274e-05	0.0238792	0.00026081	12.8418	-0.028692	0.0960907	0.326953	11.6761	0.00257024	0.00103242	3.12595	4.51494	9.56086	6.21543e+08	25228536
19	Placebo	V1		0.108497	0.00793535	1.48927	167.641	815946	5.54865	3.43856	12.9027	460509	0.0175203	58.6575	2.70329	10.2306	-2.08736e-05	0.0175928	-0.000134563	8.59173	-0.0308642	0.142099	0.267856	10.4336	0.000168574	-0.00126921	2.09602	2.48621	7.82518	5.76139e+08	32652700
19	Placebo	V7		0.102875	0.00678414	1.74977	228.811	875835	5.04939	3.58067	9.33687	530183	0.0141373	63.8426	3.5417	13.0343	0.00011333	0.0152988	0.000323543	10.731	0.0314957	0.120929	0.26265	13.0361	0.00112246	-0.00251883	2.28814	1.73441	8.71174	5.50761e+08	30517880
20	NR	V1		0.0672974	0.00480235	1.58801	196.65	698193	3.75722	3.47606	4.15125	498408	0.0211519	64.8435	3.17524	16.3831	-8.86718e-05	0.0168472	-7.86359e-05	13.5863	-0.00912514	0.12923	0.254218	13.1973	3.67395e-05	0.00172032	2.40714	1.87314	9.46883	6.54988e+08	35646908
20	NR	V7		2.77709	0.283782	1.7187	226.571	924017	133.419	3.33127	114.534	633045	0.0203575	57.7765	3.41387	17.5879	-1.11565e-05	0.278974	-1.07224e-05	17.0802	0.366923	0.155923	0.26518	12.4787	0.00423846	1.21422	2.77873	3.97111	10.4786	6.08227e+08	30423934
21	Placebo	V1		0.071047	0.00601758	1.56868	230.986	999782	5.92128	3.44139	10.2977	503783	0.0149173	70.8584	3.02576	15.4889	2.59901e-05	0.0190576	-5.79391e-05	14.3735	-0.000531249	0.129517	0.260396	11.6544	0.00267602	0.00101454	2.84884	1.68534	10.9404	5.92451e+08	25898412
21	Placebo	V7		0.0779501	0.00852232	1.96289	261.608	1.06927e+06	7.17075	3.26344	10.7618	634365	0.0162102	77.1995	4.61828	16.4168	0.000643649	0.0179446	-9.60934e-05	13.907	0.159658	0.156165	0.289303	11.8351	0.00249763	-0.00297638	3.08375	3.33195	10.6592	6.77918e+08	26445776
22	NR	V1		0.000369048	0.0103941	1.68576	213.234	1.81231e+06	5.61831	3.46726	4.74412	488839	0.0248601	90.9828	32.6441	12.3062	3.29873e-05	0.0103189	4.32274e-05	4.51887	0.3507	0.845688	0.238247	12.4021	0.00125891	0.00135622	3.32498	1.72398	13.956	5.7364e+08	23269024
22	NR	V7		0.798501	0.0080226	1.47599	236.467	657163	9.46639	3.16268	33.7475	550304	0.0170515	65.1032	4.14813	14.0222	0.000128574	0.00675627	1.38565e-05	12.9869	0.136163	0.120213	0.255959	10.9355	0.000425592	0.000603192	3.32532	2.47444	12.9916	5.37147e+08	29738640
23	Placebo	V1		0.115178	0.00706066	1.67557	228.411	1.13897e+06	5.0609	3.26444	7.72804	451953	0.0638217	65.352	3.34738	15.986	0.000280585	0.0186827	4.5314e-05	14.8175	0.190401	0.128112	0.2801	10.7478	0.00520694	-0.000276989	2.74324	2.55404	9.79381	5.20937e+08	29596466
23	Placebo	V7		0.0975692	0.00628959	1.7663	212.866	1.064e+06	4.9955	3.42892	4.55328	478116	0.0190377	60.0981	2.64409	17.0984	-8.09803e-05	0.0221426	-0.000122953	15.3622	0.0221558	0.103186	0.252008	11.2307	0.00100171	-7.49037e-05	2.43172	1.66268	9.64935	5.58089e+08	22991688
4	Placebo	V1		0.0583747	0.00649661	1.81735	231.04	1.28262e+06	4.97012	3.35052	7.89921	404126	0.0205729	73.5168	3.67083	15.3888	9.53819e-05	0.0100093	0.000103219	12.4816	0.0543227	0.159585	0.310782	10.253	0.00563995	-0.00105585	3.22463	2.90267	10.3758	5.38669e+08	31799588
4	Placebo	V7		0.0768865	0.00917387	2.18108	250.088	1.3509e+06	7.35569	3.60312	8.70306	421529	0.0175683	81.2893	6.11925	13.8807	0.000210368	0.0186927	0.000131098	11.5591	0.0503896	0.111428	0.280837	10.1509	0.0027879	-0.00192399	2.86165	3.86748	10.1897	5.14974e+08	26251388
5	NR	V1		0.0594145	0.00772716	1.5047	193.097	1.01662e+06	4.99543	3.88371	7.85135	573113	0.0160426	58.0209	2.47758	11.8324	-3.22913e-05	0.00754935	0.000595391	9.80594	0.0532579	0.165383	0.2756	6.4741	-0.000182157	-0.000466252	1.71771	2.01514	6.23262	4.35152e+08	47806840
5	NR	V7		3.90651	1.38876	1.23032	168.637	1.06924e+06	146.301	2.77444	110.119	582953	0.0155552	54.7405	2.60029	13.178	0.000206399	0.659916	0.000129678	10.8126	0.403877	0.244181	0.305198	6.72997	0.00923469	1.5021	1.88731	4.92061	6.18389	3.98076e+08	42408528
6	Placebo	V1		0.057404	0.00522928	1.60079	301.823	635156	5.35385	3.40204	18.8259	515672	0.0198304	82.0354	4.45206	13.4483	7.8501e-05	0.0185096	-7.0362e-05	12.5163	0.145087	0.126227	0.302013	9.01963	0.00395104	-8.75886e-05	3.41581	3.23414	11.3101	5.54464e+08	28751902
6	Placebo	V7		0.0984736	0.00874756	1.46392	302.269	577883	6.3416	4.1321	19.3592	532626	0.0205985	103.376	5.98445	13.4406	-0.000107184	0.015459	-1.31427e-07	11.4269	0.157818	0.176508	0.286005	8.14072	0.00143288	-6.94062e-05	3.81544	3.62972	13.3405	5.60831e+08	29441466
7	NR	V1		0.107911	0.00651819	1.64411	247.136	666145	5.86849	3.21187	2.27669	335135	0.0136955	58.1664	2.84642	13.4247	7.49204e-07	0.042367	0.00029103	10.456	0.0466707	0.103097	0.241397	4.71879	0.00148452	0.000115519	1.97297	1.97278	8.17315	6.24059e+08	29255180
7	NR	V7		5.42152	0.851062	1.10425	192.431	692686	150.785	2.96083	114.028	573261	0.017601	57.6328	2.72123	18.686	0.00116517	0.752113	0.000194267	17.7175	0.34966	0.168615	0.311799	9.48031	0.0100388	6.03255	2.25639	5.82406	7.23666	5.65072e+08	39732260
8	Placebo	V1		0.220944	0.00701019	1.65168	248.32	861954	4.73571	3.21953	14.0546	541169	0.0197685	76.2677	3.64615	12.0997	0.000646356	0.0151414	-1.57692e-05	10.0416	0.167426	0.195522	0.329982	10.4246	0.00348071	-0.00213243	3.08801	2.61697	9.35813	5.69391e+08	34593664
8	Placebo	V7		0.0873231	0.0071511	1.62618	261.118	739288	4.18454	3.38948	10.6902	512289	0.0198367	76.7103	4.21803	12.0373	0.000132661	0.0104467	2.5418e-05	10.021	0.198912	0.162149	0.321651	9.98755	0.000771578	0.000489516	3.2046	2.46332	9.96297	5.50489e+08	28778228
9	NR	V1		0.152775	0.0104164	1.6607	249.304	435659	7.98464	3.72323	14.9838	526222	0.0183746	73.6317	3.95291	13.1915	-2.78994e-05	0.0374626	-5.32684e-05	11.3087	0.150894	0.208167	0.31707	10.8249	0.000912559	-0.000320601	3.63834	2.51103	11.4749	4.25371e+08	38879084
9	NR	V7		2.11095	0.0475101	1.31707	227.583	619302	105.183	2.80141	42.3501	536302	0.0156209	80.1585	5.17755	14.4634	0.00123301	0.414242	-2.81436e-05	12.1428	0.0350138	0.195707	0.300951	7.1316	0.00313426	1.02601	3.14181	3.36122	10.4396	3.94657e+08	29461764
Blank cells denote missing data.
Values marked red are below the limit of detection.

## Sheet: Baseline whole blood NR vs PL
Comparison of baseline values from whole blood LC-MS between treatment groups
Compound	Placebo (± sd, n = 10)	NR (± sd, n = 10)	p-value*	p-adj†	Comment
Me-Nam (µM)	0.09 ± 0.055	0.061 ± 0.043	0.216	0.746
Adenosine (µM)	0.021 ± 0.015	0.019 ± 0.004	0.631	0.903
ADPR (µM)	12.363 ± 3.538	10.696 ± 2.572	0.245	0.746
ADP (µM)	67.611 ± 9.308	66.532 ± 11.47	0.82	0.937
AMP (µM)	3.107 ± 0.777	6.361 ± 9.258	0.28	0.746
ATP (µM)	220.48 ± 56.012	200.388 ± 32.663	0.343	0.824
GDP (µM)	1.517 ± 0.238	1.485 ± 0.204	0.752	0.903
GTP (µM)	3.441 ± 0.344	3.455 ± 0.572	0.946	0.946
Homocysteine (Relative)	953725.733 ± 296324.744	928381.156 ± 482668.745	0.739	0.903
Me-2-PY (µM)	6.505 ± 3.203	5.203 ± 1.192	0.28	0.746
Me-4-PY (µM)	NA	NA	NA	NA	Less than 7 samples in each dataset were above the limit of detection, therefore not analysed.
NAD+ (µM)	11.863 ± 4.991	7.418 ± 5.224	0.063	0.504
NADH (µM)‡	0.112 ± 0.084	0.107 ± 0.106	0.909	0.946
NADP+ (Relative)	473357.669 ± 74501.13	447581.765 ± 93655.111	0.505	0.903
NADPH (µM)	NA	NA	NA	NA	Less than 7 samples in each dataset were above the limit of detection, therefore not analysed.
Nam N-oxide (µM)	0.016 ± 0.005	0.022 ± 0.013	0.739	0.903
NR (µM)§	0.004 ± 0.002	0.002 ± 0.001	0.021	0.348
NMN (µM)	2.588 ± 0.588	2.037 ± 0.43	0.029	0.348
Nam (µM)	14.23 ± 3.404	13.848 ± 1.676	0.739	0.903
NA (µM)	NA	NA	NA	NA	Less than 7 samples in each dataset were above the limit of detection, therefore not analysed.
NAAD (µM)¶	0.008 ± 0.002	0.008 ± 0.002	0.67	0.903
NAMN(µM)	NA	NA	NA	NA	Less than 7 samples in each dataset were above the limit of detection, therefore not analysed.
NAR (µM)	8.973 ± 2.384	8.791 ± 3.137	0.885	0.946
SAH (µM)	0.3 ± 0.03	0.278 ± 0.029	0.11	0.661
SAM (µM)	2.917 ± 0.56	2.571 ± 0.572	0.189	0.746
SAM/SAH ratio (Relative)	9.8 ± 2.084	9.307 ± 2.156	0.609	0.903
Betaine (Area)	594559153.503 ± 59357376.789	576621306.362 ± 96762498.582	0.625	0.903
Methionine (Area)	31961265 ± 5342216.042	33464199 ± 7693886.265	0.619	0.903
Values where more than 3 participants did not have data above the lower limit of detection (LOD) or had missing data were not analysed.
*P-values calculated using independent two-tailed t-test for normally distributed data and independent two-tailed Wilcoxon test for non-normally distributed data.
†P-adj denotes multiple testing correction via the Benjamini-Hochberg method.
‡Placebo n = 7, NR n = 8.
§Placebo n = 9, NR n = 8.
¶Placebo n = 10, NR n = 9.

## Sheet: Analyses LCMS whole blood
Summary and statistical testing of whole blood LC-MS
Compound	Visit	Placebo (± sd)	NR (± sd)	p-value*	p-adj†
Me-Nam (µM)	V1	0.09 ± 0.055	0.061 ± 0.043
Placebo n = 10, NR n = 10	V7	0.103 ± 0.039	3.026 ± 1.415
	Δ	0.013 ± 0.072	2.964 ± 1.407	9.4x10-5	7.2x10-4
	p-value‡	0.574	9.2x10-5
	p-adj†	0.825	0.002
Adenosine (µM)	V1	0.021 ± 0.015	0.019 ± 0.004
Placebo n = 10, NR n = 10	V7	0.017 ± 0.004	0.017 ± 0.003
	Δ	-0.004 ± 0.015	-0.002 ± 0.005	0.481	0.582
	p-value‡	0.921	0.232
	p-adj†	0.963	0.328
ADPR (µM)	V1	12.363 ± 3.538	10.696 ± 2.572
Placebo n = 10, NR n = 10	V7	12.378 ± 3.431	14.79 ± 3.441
	Δ	0.015 ± 0.974	4.094 ± 3.07	0.002	0.009
	p-value‡	0.963	0.002
	p-adj†	0.963	0.008
ADP (µM)	V1	67.611 ± 9.308	66.532 ± 11.47
Placebo n = 10, NR n = 10	V7	72.737 ± 14.414	63.176 ± 10.266
	Δ	5.126 ± 7.617	-3.356 ± 10.123	0.049	0.087
	p-value‡	0.062	0.321
	p-adj†	0.357	0.406
AMP (µM)	V1	3.107 ± 0.777	6.361 ± 9.258
Placebo n = 10, NR n = 10	V7	3.758 ± 1.476	3.65 ± 0.786
	Δ	0.651 ± 1.01	-2.711 ± 9.077	0.105	0.161
	p-value‡	0.105	0.695
	p-adj†	0.361	0.725
ATP (µM)	V1	220.48 ± 56.012	200.388 ± 32.663
Placebo n = 10, NR n = 10	V7	246.919 ± 42.286	206.103 ± 26.576
	Δ	26.439 ± 37.567	5.715 ± 42.666	0.264	0.357
	p-value‡	0.053	0.681
	p-adj†	0.357	0.725
Betaine (Area)	V1	594559153.503 ± 59357376.789	576621306.362 ± 96762498.582
Placebo n = 10, NR n = 10	V7	591501815.847 ± 51584467.786	536658587.64 ± 111021097.123
	Δ	-3057337.656 ± 46049440.722	-39962718.723 ± 27533346.701	0.046	0.087
	p-value‡	0.838	0.001
	p-adj†	0.963	0.008
GDP (µM)	V1	1.517 ± 0.238	1.485 ± 0.204
Placebo n = 10, NR n = 10	V7	1.68 ± 0.297	1.353 ± 0.227
	Δ	0.163 ± 0.213	-0.132 ± 0.314	0.025	0.057
	p-value‡	0.038	0.217
	p-adj†	0.357	0.325
GTP (µM)	V1	3.441 ± 0.344	3.455 ± 0.572
Placebo n = 10, NR n = 10	V7	3.521 ± 0.322	3.183 ± 0.381
	Δ	0.081 ± 0.328	-0.272 ± 0.606	0.127	0.183
	p-value‡	0.456	0.188
	p-adj†	0.699	0.301
Homocysteine (Relative)	V1	953725.733 ± 296324.744	928381.156 ± 482668.745
Placebo n = 10, NR n = 10	V7	845627.813 ± 270960.432	732222.007 ± 319496.881
	Δ	-108097.92 ± 235904.985	-196159.149 ± 450869.656	0.911	0.911
	p-value‡	0.160	0.275
	p-adj†	0.409	0.367
Methionine (Area)	V1	31961265 ± 5342216.042	33464199 ± 7693886.265
Placebo n = 10, NR n = 10	V7	31706742.4 ± 12049927.634	32204357.8 ± 5972578.282
	Δ	-254522.6 ± 10636481.542	-1259841.2 ± 6947853.236	0.805	0.842
	p-value‡	0.941	0.580
	p-adj†	0.963	0.696
Me-2-PY (µM)	V1	6.505 ± 3.203	5.203 ± 1.192
Placebo n = 10, NR n = 10	V7	7.288 ± 2.831	120.154 ± 43.809
	Δ	0.783 ± 2.084	114.951 ± 44.161	2.1x10-5	2.4x10-4
	p-value‡	0.232	0.001
	p-adj†	0.458	0.008
Me-4-PY (µM)	Less than 7 samples in each dataset were above the limit of detection, therefore not analysed.
NAD+ (µM)	V1	11.863 ± 4.991	7.418 ± 5.224
Placebo n = 10, NR n = 10	V7	11.53 ± 5.837	82.193 ± 32.626
	Δ	-0.334 ± 2.41	74.775 ± 34.864	1.0x10-5	2.4x10-4
	p-value‡	0.769	0.001
	p-adj†	0.963	0.008
NADH (µM)	V1	Samples in placebo	0.107 ± 0.106
NR n = 8	V7	group below LOD	0.236 ± 0.154
	Δ	threshold	0.129 ± 0.23
	p-value‡		0.156
	p-adj†		0.288
NADP+ (Relative)	V1	473357.669 ± 74501.13	447581.765 ± 93655.111
Placebo n = 10, NR n = 10	V7	505987.699 ± 86603.29	576740.383 ± 45517.117
	Δ	32630.03 ± 45003.285	129158.618 ± 112583.026	0.027	0.057
	p-value‡	0.047	0.005
	p-adj†	0.357	0.014
NADPH (µM)	Less than 7 samples in each dataset were above the limit of detection, therefore not analysed.
Nam N-oxide (µM)	V1	0.016 ± 0.005	0.022 ± 0.013
Placebo n = 10, NR n = 10	V7	0.014 ± 0.007	0.606 ± 0.523
	Δ	-0.001 ± 0.005	0.585 ± 0.518	4.8x10-4	0.002
	p-value‡	0.375	0.003
	p-adj†	0.616	0.011
NR (µM)	V1	0.004 ± 0.002	0.002 ± 0.001
Placebo n = 9, NR n = 8	V7	0.002 ± 0.001	0.004 ± 0.003
	Δ	-0.001 ± 0.002	0.002 ± 0.003	0.011	0.029
	p-value‡	0.083	0.061
	p-adj†	0.361	0.135
NMN (µM)	V1	2.588 ± 0.588	2.037 ± 0.43
Placebo n = 10, NR n = 10	V7	2.985 ± 0.943	4.203 ± 1.053
	Δ	0.397 ± 0.997	2.166 ± 1.243	0.002	0.010
	p-value‡	0.239	3.7x10-4
	p-adj†	0.458	0.004
Nam (µM)	V1	14.23 ± 3.404	13.848 ± 1.676
Placebo n = 10, NR n = 10	V7	14.43 ± 3.38	16.919 ± 4.293
	Δ	0.201 ± 1.247	3.071 ± 3.357	0.006	0.022
	p-value‡	0.845	0.003
	p-adj†	0.963	0.011
NA (µM)	Less than 7 samples in each dataset were above the limit of detection, therefore not analysed.
NAAD (µM)	V1	0.008 ± 0.002	0.008 ± 0.002
Placebo n = 10, NR n = 9	V7	0.008 ± 0.002	0.529 ± 0.469
	Δ	0.001 ± 0.002	0.522 ± 0.47	0.010	0.029
	p-value‡	0.332	0.010
	p-adj†	0.588	0.024
NAMN (µM)	Less than 7 samples in each dataset were above the limit of detection, therefore not analysed.
NAR (µM)	V1	8.973 ± 2.384	8.791 ± 3.137
Placebo n = 10, NR n = 10	V7	9.969 ± 3.05	9.043 ± 2.002
	Δ	0.996 ± 1.798	0.253 ± 3.409	0.551	0.634
	p-value‡	0.113	0.819
	p-adj†	0.361	0.819
SAH (µM)	V1	0.3 ± 0.03	0.278 ± 0.029
Placebo n = 10, NR n = 10	V7	0.29 ± 0.024	0.295 ± 0.024
	Δ	-0.01 ± 0.019	0.017 ± 0.036	0.054	0.088
	p-value‡	0.125	0.170
	p-adj†	0.361	0.292
SAM (µM)	V1	2.917 ± 0.56	2.571 ± 0.572
Placebo n = 10, NR n = 10	V7	2.966 ± 0.56	2.772 ± 0.465
	Δ	0.049 ± 0.363	0.201 ± 0.322	0.335	0.429
	p-value‡	0.678	0.079
	p-adj†	0.918	0.159
SAM/SAH ratio (Relative)	V1	9.8 ± 2.084	9.307 ± 2.156
Placebo n = 10, NR n = 10	V7	10.252 ± 1.849	9.508 ± 2.066
	Δ	0.452 ± 1.098	0.201 ± 1.355	0.654	0.717
	p-value‡	0.225	0.649
	p-adj†	0.458	0.725
Values where more than 3 participants did not have data above the lower limit of detection (LOD) or had missing data were not analysed.
*P-values are comparisons of Delta values between the NR and placebo group using idependent two-tailed t-test for normally distributed data and idependent two-tailed Wilcoxon test for non-normally distributed data.
†P-adj denotes multiple testing correction via the Benjamini-Hochberg method.
‡P-values are a comparison between V7 and V1 in each treatment group. These were calculated using paired two-tailed t-test for normally distributed data and paired two-tailed Wilcoxon test for non-normally distributed data.

## Sheet: Urine all data
Liquid-chromatography mass-spectrometry (LC-MS) values for each participant from urine
Subject ID	Randomisation	Visit		Me-Nam (µM)	Adenosine (µM)	Homocysteine (Relative)	Me-2-PY (µM)	Me-4-PY (µM)	Nam N-oxide (µM)	Nam (µM)	NA (µM)	SAH (µM)	NR (µM)	NAR (µM)	NAMN (µM)	NMN (µM)	SAM (µM)
			Annotation level	1	1	2a	2a	1	1	1	2a	2a	1	1	1	1	1
			LOD	0.226139	0.00109498	3823.09	0.0175339	0.00133018	0.00583489	2.02469	0.061828	0.0271932	0.00553515	0.000243903	1.08666	0.817716	0.474952
4	Placebo	V1		17.2603	0.17703	1816874	0.391242	0.000136713	0.0407454	1.61993	0.121937	0.0239997	1.76911	0.000438546	1.07536	1.02373	31.0557
4	Placebo	V7		47.4055	0.357148	3210270	1.55808	0.00173802	0.0877723	2.49218	0.161108	0.0742178	2.01824	0.006944	1.07815	1.3654	50.6307
5	NR	V1		28.3051	0.151535	594416	0.383884	0.00106252	0.0416038	2.13761	0.0624578	0.0250799	1.9422	0.00087467	1.07687	0.969989	35.0993
5	NR	V7		565.568	0.0947868	373915	20.3161	0.00787232	1.05924	5.59168	0.068545	0.0241373	2.82738	0.623403	1.07529	0.892532	18.3125
6	Placebo	V1		59.7829	0.392991	1232856	0.731721	0.00096431	0.114697	3.24337	0.0298125	0.0412384	3.65119	0.00754548	1.07733	1.6965	80.0824
6	Placebo	V7		59.8151	0.297344	983280	0.783925	0.000876055	0.0705395	2.70118	0.129968	0.0501239	2.76156	0.0139292	1.07634	1.3741	47.1964
7	NR	V1		56.6744	0.329044	1564250	1.07342	0.000976537	0.0826688	2.31835	-0.01624	0.0252385	2.20338	0.0207454	1.07723	1.16798	42.9266
7	NR	V7		920.19	0.183193	499619	25.8468	0.0097503	2.55876	15.5347	0.07745	0.0253338	3.49266	2.30883	1.07861	0.994268	24.3162
8	Placebo	V1		98.715	0.165943	674353	0.514678	0.000898044	0.0628827	3.31508	0.105404	0.0340162	10.9606	0.00330862	1.07839	1.20819	50.3103
8	Placebo	V7		60.7471	0.120892	640005	0.243558	0.000364607	0.0319536	2.03209	0.0797808	0.0241695	3.535	0.00152931	1.07628	1.01413	27.5758
9	NR	V1		92.0624	0.138529	364439	0.958443	0.000553391	0.10586	3.14374	0.0387371	0.0253629	1.76392	0.00450381	1.07562	1.26829	25.676
9	NR	V7		588.203	0.106591	841810	28.2503	0.0152968	1.74572	9.02299	0.134072	0.0237669	1.33934	0.298869	1.0773	1.03559	21.7307
10	Placebo	V1		30.5818	0.0819411	427479	0.796142	0.000881515	0.0168524	1.71875	0.134184	0.0249946	1.21242	0.00476683	1.07579	0.992599	13.2637
10	Placebo	V7		18.969	0.0534721	849640	0.550881	0.0015677	0.0113684	1.422	0.0619051	0.0244672	0.761677	0.0022326	1.07948	0.875591	9.88235
11	NR	V1		63.9744	0.245213	1811986	0.955431	0.000613806	0.254249	3.06574	0.0169823	0.0293199	2.96123	0.0047548	1.07621	1.18898	70.2738
11	NR	V7		1592.38	0.201906	2119993	56.4856	0.0406483	14.2078	28.8091	0.119632	0.0236106	5.12706	2.5322	1.07818	1.37182	51.2587
12	NR	V1		37.1707	0.179566	1300196	0.661237	0.000380293	0.0869154	3.13984	0.0127908	0.0302325	1.18996	0.00252007	1.07912	0.943178	44.7513
12	NR	V7		872.281	0.234471	585586	31.6652	0.016835	1.92464	15.222	0.15569	0.0238354	1.99503	1.42272	1.07535	1.02391	42.6947
13	Placebo	V1		66.0484	0.138179	1224810	0.710793	0.000156789	0.0729634	2.69196	0.0842811	0.0244513	2.14535	0.00782261	1.07734	0.82649	37.4732
13	Placebo	V7		79.2676	0.238608	1012242	3.83198	0.0006813	0.17668	2.8846	0.0607532	0.0247568	3.20695	0.0105127	1.07607	0.972258	47.8735
14	NR	V1		29.2535	0.111268	1306798	0.566017	0.00218999	0.0497685	2.47416	0.125466	0.0340633	1.42242	0.00286266	1.07747	0.832882	27.0608
14	NR	V7		900.715	0.122629	839472	35.692	0.0267736	2.27909	3.38694	1.60076	0.034393	3.05487	0.619597	1.07617	1.06211	38.5107
15	Placebo	V1		20.176	0.289464	1488479	0.377149	0.000151463	0.0183659	1.91265	0.125716	0.0376198	2.69332	0.00358588	1.07482	1.41794	49.4022
15	Placebo	V7		44.8015	0.498792	1824840	0.630733	0.000617828	0.0410579	3.2107	0.0631865	0.0695856	3.37549	0.0050688	1.07645	1.31606	84.3117
16	NR	V1		23.6579	0.28872	1858198	0.649467	0.000597054	0.0994163	2.7191	0.0085745	0.0231883	1.72897	0.0227096	1.07734	0.959449	48.5783
16	NR	V7		655.064	0.265283	1314621	28.9826	0.00381251	4.30702	12.513	-0.0154418	0.0389241	2.10605	2.14162	1.07889	1.0846	47.3483
17	NR	V1		52.3374	0.254481	345019	0.881241	0.000812693	0.0708591	2.59915	-0.00781247	0.0233558	1.78675	0.00137147	1.07693	1.23186	37.3781
17	NR	V7		986.535	0.217645	465685	36.9381	0.0205719	4.45771	20.2714	0.0897458	0.0240361	4.46765	2.08472	1.07571	1.1345	36.3192
18	Placebo	V1		28.3448	0.0757319	708808	0.831319	0.000224958	0.0209692	2.23611	-0.00876164	0.0255826	4.02009	0.00195742	1.07687	0.924106	17.194
18	Placebo	V7		29.7325	0.134819	509244	1.09183	0.00138905	0.054709	2.61085	0.109743	0.0606393	0.970415	0.00217179	1.07944	0.969752	37.8289
19	Placebo	V1		37.657	0.111101	421296	0.405229	0.00116008	0.0481277	1.89039	-0.0165749	0.025499	0.83708	0.00226986	1.07634	1.03222	22.9793
19	Placebo	V7		34.0637	0.11998	245387	0.277501	0.000702005	0.0417018	2.01704	0.0764008	0.0248161	1.26446	0.00138208	1.07523	0.935623	24.1647
20	NR	V1		33.868	0.335799	1627165	0.547942	0.000418732	0.0798358	2.46746	0.546512	0.024934	3.32671	0.0106699	1.0774	1.30541	53.4071
20	NR	V7		730.603	0.303468	1552552	41.7828	0.0128799	2.05228	7.19747	0.149457	0.0615129	5.86341	1.02294	1.07511	1.51951	49.1607
21	Placebo	V1		40.0847	0.159727	1451658	0.995068	0.00101471	0.0715708	2.25642	0.0961568	0.0249079	2.20816	0.00337875	1.075	1.08491	51.9682
21	Placebo	V7		23.7275	0.0578562	502420	0.642255	0.000221584	0.0552481	1.99698	0.103664	0.0250568	1.40695	0.000204894	1.07785	0.881597	19.1347
22	NR	V1		29.0088	0.0741477	660731	0.238641	0.000420668	0.0196688	1.88153	0.0721135	0.0235938	2.78742	0.000648134	1.07768	0.927978	13.0291
22	NR	V7		67.1419	0.0875428	145371	0.789961	0.00105472	0.0274198	1.90312	-0.000573711	0.0234933	1.71335	0.00186233	1.0772	0.871296	11.9002
23	Placebo	V1
23	Placebo	V7		64.3848	0.175646	1015292	0.618812	0.000276892	0.133462	2.35897	0.0934843	0.0228955	2.95806	0.00492778	1.07928	1.17316	41.2644
Blank cells denote missing data.
Values marked red are below the limit of detection.

## Sheet: Baseline urine NR vs PL
Comparison of baseline values from urine LC-MS between treatment groups
Compound	Placebo (± sd, n = 10)	NR (± sd, n = 10)	p-value*	p-adj†	Comment
Me-Nam (µM)	44.295 ± 26.2	44.631 ± 21.568	0.976	0.976
Adenosine (µM)	0.177 ± 0.103	0.211 ± 0.093	0.463	0.925
Homocysteine (Relative)	1049623.667 ± 505718.061	1143319.8 ± 596183.771	0.716	0.925
Me-2-PY (µM)	0.639 ± 0.224	0.692 ± 0.271	0.72	0.925
Me-4-PY (µM)	NA	NA	NA	NA	Less than 7 samples in each dataset were above the limit of detection, therefore not analysed.
NR (µM)	3.277 ± 3.062	2.111 ± 0.698	0.447	0.925
NMN (µM)	1.134 ± 0.271	1.08 ± 0.169	0.612	0.925
Nam (µM)	NA	NA	NA	NA	Less than 7 samples in each dataset were above the limit of detection, therefore not analysed.
Nam N-oxide (µM)	0.052 ± 0.032	0.089 ± 0.064	0.095	0.852
NA (µM)	NA	NA	NA	NA	Less than 7 samples in each dataset were above the limit of detection, therefore not analysed.
NAMN (µM)	NA	NA	NA	NA	Less than 7 samples in each dataset were above the limit of detection, therefore not analysed.
NAR (µM)	0.004 ± 0.002	0.007 ± 0.008	0.256	0.925
SAH (µM)	NA	NA	NA	NA	Less than 7 samples in each dataset were above the limit of detection, therefore not analysed.
SAM (µM)	39.303 ± 21.069	39.818 ± 16.095	0.953	0.976
Values where more than 3 participants did not have data above the lower limit of detection (LOD) or had missing data were not analysed.
*P-values calculated using independent two-tailed t-test for normally distributed data and independent two-tailed Wilcoxon test for non-normally distributed data.
†P-adj denotes multiple testing correction via the Benjamini-Hochberg method.

## Sheet: Analyses LCMS urine
Summary and statistical testing of urine LC-MS
Compound	Visit	Placebo (± sd)	NR (± sd)	p-value*	p-adj†
Me-Nam (µM)	V1	44.295 ± 26.2	44.631 ± 21.568
Placebo n = 9, NR n = 10	V7	44.281 ± 19.767	787.869 ± 387.833
	Δ	-0.013 ± 21.062	743.237 ± 381.173	1.6x10-4	7.3x10-4
	p-value‡	0.998	1.6x10-4
	p-adj†	0.998	0.001
Adenosine (µM)	V1	0.177 ± 0.103	0.211 ± 0.093
Placebo n = 9, NR n = 10	V7	0.209 ± 0.151	0.182 ± 0.076
	Δ	0.032 ± 0.114	-0.029 ± 0.053	0.168	0.253
	p-value‡	0.424	0.116
	p-adj†	0.973	0.129
Homocysteine (Relative)	V1	1049623.667 ± 505718.061	1143319.8 ± 596183.771
Placebo n = 9, NR n = 10	V7	1086369.778 ± 915765.997	873862.4 ± 612858.2
	Δ	36746.111 ± 642381.723	-269457.4 ± 481778.954	0.262	0.337
	p-value‡	0.868	0.110
	p-adj†	0.998	0.129
Me-2-PY (µM)	V1	0.639 ± 0.224	0.692 ± 0.271
Placebo n = 9, NR n = 10	V7	1.068 ± 1.113	30.675 ± 14.482
	Δ	0.429 ± 1.11	29.983 ± 14.329	8.6x10-5	7.3x10-4
	p-value‡	0.652	0.001
	p-adj†	0.978	0.004
Me-4-PY (µM)	Less than 7 samples in each dataset were above the limit of detection, therefore not analysed.
NR (µM)	V1	3.277 ± 3.062	2.111 ± 0.698
Placebo n = 9, NR n = 10	V7	2.145 ± 1.095	3.199 ± 1.527
	Δ	-1.133 ± 2.654	1.087 ± 1.235	0.017	0.030
	p-value‡	0.359	0.037
	p-adj†	0.973	0.061
NMN (µM)	V1	1.134 ± 0.271	1.08 ± 0.169
Placebo n = 9, NR n = 10	V7	1.078 ± 0.21	1.099 ± 0.203
	Δ	-0.056 ± 0.203	0.019 ± 0.168	0.394	0.443
	p-value‡	0.432	0.722
	p-adj†	0.973	0.722
Nam (µM)	V1	Samples in placebo	2.674 ± 0.37
NR n = 9	V7	group below LOD	13.061 ± 7.993
	Δ	threshold	10.387 ± 7.828
	p-value‡		0.004
	p-adj†		0.008
Nam N-oxide (µM)	V1	0.052 ± 0.032	0.089 ± 0.064
Placebo n = 9, NR n = 10	V7	0.063 ± 0.048	3.462 ± 4.004
	Δ	0.012 ± 0.046	3.373 ± 3.944	2.5x10-4	7.7x10-4
	p-value‡	0.652	0.001
	p-adj†	0.978	0.004
NA (µM)	Less than 7 samples in each dataset were above the limit of detection, therefore not analysed.
NAMN (µM)	Less than 7 samples in each dataset were above the limit of detection, therefore not analysed.
NAR (µM)	V1	0.004 ± 0.003	0.007 ± 0.008
Placebo n = 8, NR n = 10	V7	0.005 ± 0.005	1.306 ± 0.917
	Δ	0.002 ± 0.003	1.299 ± 0.912	0.001	0.003
	p-value‡	0.259	0.001
	p-adj†	0.973	0.004
SAH (µM)	Less than 7 samples in each dataset were above the limit of detection, therefore not analysed.
SAM (µM)	V1	39.303 ± 21.069	39.818 ± 16.095
Placebo n = 9, NR n = 10	V7	38.733 ± 22.159	34.155 ± 14.086
	Δ	-0.57 ± 24.551	-5.663 ± 9.672	0.572	0.572
	p-value‡	0.946	0.097
	p-adj†	0.998	0.129
Values where more than 3 participants did not have data above the lower limit of detection (LOD) or had missing data were not analysed.
*P-values are comparisons of Delta values between the NR and placebo group using idependent two-tailed t-test for normally distributed data and idependent two-tailed Wilcoxon test for non-normally distributed data.
‡P-values are a comparison between V7 and V1 in each treatment group. These were calculated using paired two-tailed t-test for normally distributed data and paired two-tailed Wilcoxon test for non-normally distributed data.
†P-adj denotes multiple testing correction via the Benjamini-Hochberg method.

## Sheet: Standard compounds
Internal Standard compounds
	Compound	Supplier and product number
	Carnitine-d9	Sigma Aldrich, 93689
	Cholic acid-d4	Cambridge Isotope Laboratories, DLM-2611-0
	Glutamic acid-d5	Sigma Aldrich, 616281
	Leucine-d10	Sigma Aldrich, 492426
	Phenylalanine-d8	Sigma Aldrich, 490148
Standard compounds
	Metabolite	Supplier and product number
	Nicotinic acid (NA)	Sigma Aldrich, 72309
	Homocysteine	Sigma Aldrich, H4628
	NADPH	PanReac AppliChem A1395
	ADP ribose	Sigma Aldrich, A0752
	Coenzyme A	Sigma Aldrich, C4282-10mg
	NAD+	Sigma Aldrich, N1511-250MG
	Adenosine	Sigma Aldrich, A9251
	AMP	Sigma Aldrich, A1752
	ADP	Sigma Aldrich, A2754
	ATP	Sigma Aldrich, A2383
	GDP	Sigma Aldrich, G7127
	GTP	Sigma Aldrich, G8877
	S-Adenosyl-L-homocysteine (SAH)	Sigma Aldrich,A9384
	Nicotinic acid riboside/ribonucleoside (NAR)	Toronto Research chemicals, N429400
	O-acetyl-ADP-ribose (`2`- and/ or 3`-)	Toronto Research chemicals, A173805
	N1-Methyl-2-pyridone-5- carboxamide (Me-2-PY)	Sigma Aldrich, SMB01345-50MG
	S-adenosylmethionine (SAM)	Sigma Aldrich, A7007-25MG
	Acetyl-CoA	Sigma Aldrich, A2181-10mg
	Nam mononucleotide (NMN)	Sigma Aldrich, N3501
	NAAD	Sigma Aldrich, N4256
	NA mononucleotide (NAMN)	Sigma Aldrich, N7764
	N1-Methyl-4-pyridone-5- carboxamide (Me-4-PY)	Sigma Aldrich, SMB01344
	Nicotinamide Riboside (NR)	Sigma Aldrich, SMB00907-50MG
	1-Methyl Nicotinamide (M-Nam)	Sigma Aldrich, SML0704
	NADH	Sigma Aldrich, 43420
	Nicotinamide (Nam)	Sigma Aldrich, 72340
	NADP+	Sigma Aldrich, N0505
	Nicotinamide N-oxide	Sigma Aldrich, PHR2090

## Sheet: Key
Abbreviation	Term
NR	Nicotinamide riboside
ATP	Adenosine triphosphate
ADP	Adenosine diphosphate
AMP	Adenosine monophosphate
GDP	Guanosine monophosphate
GTP	Guanosine triphosphate
NAD+	Nicotinamide adenine dinucleotide (oxidixed form)
NADH	Nicotinamide adenine dinucleotide (reduced form)
NADP+	Nicotinamide adenine dinucleotide phosphate (oxidized form)
NADPH	Nicotinamide adenine dinucleotide phosphate (reduced form)
Cyclic ADP-ribose	Cyclic adenosine diphosphate-ribose
Me-Nam	1-Methyl Nicotinamide (µM)
ADPR	Adenosine diphosphate ribose (µM)
Me-2-PY	N1-Methyl-2-pyridone-5-carboxamide (µM)
Me-4-PY	N1-Methyl-4-pyridone-5-carboxamide (µM)
Nam N-oxide	Nicotinamide N-oxide
NR	Nicotinamide riboside
NMN	Nicotinamide ribotide
Nam	Nicotine amide
NA	Nicotinic acid
NAAD	Nicotinic acid-adenine dinucleotide
NAMN	Nicotinic acid mononucleotide
NAR	Nicotinic acid ribonucleoside
SAH	S-Adenosylhomocysteine
SAM	S-Adenosylmethionine
V1	Baseline visit
V2	Day 3 visit (only drawing of blood)
V3	Day 5 visit (only drawing of blood)
V4	Day 7 visit
V5	Day 14 visit
V6	Day 21 visit
V7	Last visit
Δ (delta)	V7 - V1
LOD	Limit of detection
PL	Placebo
