# Supplementary material for: NR-SAFE: a randomized, double-blind safety trial of high dose nicotinamide riboside in Parkinson’s disease
Source: Nat Commun. 2023 Nov 28;14:7793. doi: 10.1038/s41467-023-43514-6 (PMC10684646; doi:10.1038/s41467-023-43514-6)
Supplement: Supplementary file 9 — Supplementary Data 7 [file 41467_2023_43514_MOESM9_ESM.xlsx]

## Sheet: Title page
Title	Supplementary_Data_7_normality_testing
Sheet-1	Title page
Sheet-2	Significant Shapiro-Wilk tests of delta values
Sheet-3	Significant Shapiro-Wilk tests of baseline demographic values
Sheet-4	Key to abbreviations
Number of sheets:	5

## Sheet: Shapiro Wilk test delta values
Table showing non-normally distributed Δ values, calculated by the Shapiro-Wilk test
Value	Δ Placebo (n = 10)	Δ NR (n = 10)
Vital signs	p-value*	p-value*
Diastolic blood pressure	0.563878	0.00268163
Pulse	0.796005	0.00197919
Weight	0.0721657	0.0414806
Clinical laboratory values	(n = 10)	(n = 10)
Lymphocytes	0.0452767	0.214459
Monocytes	0.153587	0.00268763
Eosinophils	1.00369e-07	0.0122787
Basophils	0.0131254	0.0106579
Methylmalonic acid	0.00314484	0.456221
vitamin B12	6.11771e-05	0.107007
Folic acid	0.0132157	0.00067587
CRP	4.71346e-05	1.00369e-07
ALAT	0.000991333	0.0278811
ASAT	0.0820154	4.84965e-05
CK	0.258723	0.021166
TSH	0.0761745	6.54563e-07
MDS-UPDRS	(n = 10)	(n = 10)
Hoehn & Yahr	0.0219478	0.00373661
NAD and GSH metabolome	(n = 10)	(n = 10)
NADH	0.0261285	0.311657
NAD+/NADH	0.0422111	0.662875
NADP+	0.108458	0.0418843
LCMS whole blood	(n = 10)	(n = 10)
Homocysteine	0.00117513	0.1772
N1-Methyl-2-pyridone-5-carboxamide	0.715981	0.0122312
NAD+	0.186804	0.0413237
Adenosine	1.31836e-05	0.890304
AMP	0.786128	4.54661e-07
Nicotine amide	0.508705	0.0351151
Nicotinamide N-oxide	0.686571	0.039231
NADPH	0.308372	2.66164e-05
LCMS urine	(n = 9)	(n = 10)
N1-Methyl-2-pyridone-5-carboxamide	0.00191228	0.742589
Nicotineamide N-oxide	0.557967	0.000489199
Nicotinic acid	0.366279	0.000198155
S-Adenosylhomocysteine	0.0707811	0.000703909
Nicotinamide riboside	0.00813079	0.785601
*P-value calculated using the Shapiro-Wilk test.
P-values were not corrected for multiple testing.

## Sheet: Shapiro Wilk test baseline 
Table showing non-normally distributed demographic baseline values, calculated by the Shapiro-Wilk test
Value	Placebo (n = 10)	NR (n = 10)
	p-value*	p-value*
Drug compliance	0.0129121	0.0230861
*P-value calculated using the Shapiro-Wilk test.
P-values not corrected for multiple testing.

## Sheet: Key
Abbreviation	Term
PL	Placebo
NR	Nicotinamide riboside
Δ (delta)	V09 - V02 visit
ALAT	Alanine amino transferase
ASAT	Aspartate amino transferase
CK	Creatine kinase
CRP	C-reactive protein
TSH	Thryoid stimulating hormone
NAD+	Nicotinamide adenine dinucleotide (oxidized form)
NADP+	Nicotinamide adenine dinucleotide phosphate (oxidized form)
NADPH	Nicotinamide adenine dinucleotide phosphate (reduced form)
AMP	Adenosine monophosphate
