# Supplementary material for: NR-SAFE: a randomized, double-blind safety trial of high dose nicotinamide riboside in Parkinson’s disease
Source: Nat Commun. 2023 Nov 28;14:7793. doi: 10.1038/s41467-023-43514-6 (PMC10684646; doi:10.1038/s41467-023-43514-6)
Supplement: Supplementary file 11 — Source Data [file 41467_2023_43514_MOESM11_ESM.xlsx]

## Sheet: Figure 2a-e
Figure 2a-e
Subject ID	Randomisation	Visit	MDS-UPDRS Part I	MDS-UPDRS Part II	MDS-UPDRS Part III	MDS-UPDRS Part IV	Total MDS-UPDRS
4	Placebo	V1	4	7	18	6	35
4	Placebo	V7	3	3	15	6	27
5	NR	V1	20	24	35	13	92
5	NR	V7	19	26	25	9	79
6	Placebo	V1	15	8	37	6	66
6	Placebo	V7	17	6	35	6	64
7	NR	V1	4	9	30	0	43
7	NR	V7	6	11	26	4	47
8	Placebo	V1	5	11	24	7	47
8	Placebo	V7	2	7	27	11	47
9	NR	V1	10	5	39	5	59
9	NR	V7	4	4	20	4	32
10	Placebo	V1	5	10	22	0	37
10	Placebo	V7	4	7	9	0	20
11	NR	V1	11	11	23	0	45
11	NR	V7	3	6	25	1	35
12	NR	V1	7	12	27	10	56
12	NR	V7	2	11	19	5	37
13	Placebo	V1	8	12	20	1	41
13	Placebo	V7	7	11	20	2	40
14	NR	V1	4	6	22	0	32
14	NR	V7	4	7	21	0	32
15	Placebo	V1	9	11	53	0	73
15	Placebo	V7	6	16	66	5	93
16	NR	V1	4	5	11	0	20
16	NR	V7	6	2	11	0	19
17	NR	V1	10	4	18	8	40
17	NR	V7	5	2	13	7	27
18	Placebo	V1	3	5	22	0	30
18	Placebo	V7	6	7	25	0	38
19	Placebo	V1	10	6	20	3	39
19	Placebo	V7	13	10	14	0	37
20	NR	V1	1	4	35	5	45
20	NR	V7	1	3	32	2	38
21	Placebo	V1	2	8	21	0	31
21	Placebo	V7	2	7	22	1	32
22	NR	V1	7	14	57	0	78
22	NR	V7	6	16	35	0	57
23	Placebo	V1	5	4	10	0	19
23	Placebo	V7	3	1	13	3	20

## Sheet: Figure 2f
Figure 2f
Subject ID	Randomisation	Visit	Total MDS-UPDRS
4	Placebo	V1	35
4	Placebo	V7	27
7	NR	V1	43
7	NR	V7	47
9	NR	V1	59
9	NR	V7	32
10	Placebo	V1	37
10	Placebo	V7	20
11	NR	V1	45
11	NR	V7	35
12	NR	V1	56
12	NR	V7	37
13	Placebo	V1	41
13	Placebo	V7	40
14	NR	V1	32
14	NR	V7	32
15	Placebo	V1	73
15	Placebo	V7	93
16	NR	V1	20
16	NR	V7	19
17	NR	V1	40
17	NR	V7	27
18	Placebo	V1	30
18	Placebo	V7	38
19	Placebo	V1	39
19	Placebo	V7	37
21	Placebo	V1	31
21	Placebo	V7	32
22	NR	V1	78
22	NR	V7	57
23	Placebo	V1	19
23	Placebo	V7	20

## Sheet: Figure 3
Figure 3
Subject ID	Randomisation	Visit	NAD+ (µM)	NADH (µM)	Total NAD (µM)	NAD+/NADH (Ratio)	NADP+ (µM)	NADPH (µM)	Total NADP (µM)	NADP+/NADPH (Ratio)	GSH (mM)	GSSG (mM)	Total Glutathione (mM)	GSH/GSSG (Ratio)
4	Placebo	V1	21.362	0.778501	22.1405	27.4399	14.0377	2.75799	16.7957	5.08983	0.649254	0.0253726	0.674627	25.5887
4	Placebo	V7	21.6212	1.05203	22.6732	20.5519	13.3442	3.01752	16.3617	4.42223	0.626872	0.047755	0.674627	13.1268
5	NR	V1	22.1828	0.75746	22.9402	29.2857	14.3725	2.51467	16.8872	5.71545	0.700397	0.0268648	0.727262	26.0712
5	NR	V7	96.0964	2.44071	98.5371	39.3723	26.1861	3.63392	29.82	7.20602	0.712404	0.047755	0.760159	14.9179
6	Placebo	V1	35.7473	1.15723	36.9045	30.8903	16.9074	4.02322	20.9306	4.20245	0.685362	0.0353204	0.720682	19.4042
6	Placebo	V7	32.2049	1.30452	33.5095	24.6873	17.4813	3.99078	21.4721	4.38043	0.604036	0.0442733	0.648309	13.6433
7	NR	V1	18.3812	0.988907	19.3701	18.5874	11.9811	2.28758	14.2687	5.23745	0.710074	0.0303465	0.740421	23.3989
7	NR	V7	106.335	2.08302	108.418	51.0482	21.0445	1.68741	22.732	12.4715	0.714167	0.0328334	0.747	21.7512
8	Placebo	V1	25.4659	1.47284	26.9387	17.2903	17.7683	3.01752	20.7858	5.88837	0.812587	0.0462629	0.85885	17.5646
8	Placebo	V7	22.9171	0.631216	23.5484	36.3063	13.3442	1.07101	14.4152	12.4595	0.72113	0.02587	0.747	27.8751
9	NR	V1	27.5826	0.946826	28.5295	29.1317	15.616	1.55764	17.1737	10.0255	0.689839	0.0308439	0.720682	22.3655
9	NR	V7	53.9773	1.53596	55.5132	35.1423	19.9206	2.87153	22.7921	6.93726	0.738879	0.0278596	0.766738	26.5215
10	Placebo	V1	21.0596	0.483931	21.5435	43.5177	13.7986	1.71985	15.5184	8.02313	0.629289	0.0124406	0.64173	50.5835
10	Placebo	V7	19.9364	0.526013	20.4624	37.901	13.8225	0.973683	14.7962	14.1961	0.59065	0.0313413	0.621991	18.8458
11	NR	V1	16.6101	0.694338	17.3044	23.9222	10.9767	1.41165	12.3883	7.77579	0.52038	0.0358177	0.556198	14.5285
11	NR	V7	86.6358	1.80949	88.4453	47.8785	22.2881	1.08723	23.3753	20.4999	0.787535	0.0318387	0.819373	24.7352
12	NR	V1	18.8564	0.694338	19.5508	27.1574	12.7224	1.36299	14.0854	9.33422	0.837683	0.0343256	0.872009	24.404
12	NR	V7	98.9907	2.25135	101.242	43.9695	22.7185	3.45549	26.174	6.57462	0.802186	0.0303465	0.832532	26.4342
13	Placebo	V1	36.6112	1.17827	37.7895	31.072	18.7727	2.12537	20.8981	8.83267	0.675188	0.032336	0.707524	20.8803
13	Placebo	V7	37.6048	1.22035	38.8252	30.8147	14.4682	2.44979	16.9179	5.90587	0.671479	0.0228857	0.694365	29.3405
14	NR	V1	28.6626	1.07307	29.7357	26.7109	14.8029	1.42787	16.2308	10.3672	0.77935	0.0268648	0.806215	29.0101
14	NR	V7	56.2236	1.17827	57.4019	47.717	19.7532	1.28188	21.0351	15.4095	0.643669	0.0243779	0.668047	26.4038
15	Placebo	V1	34.3217	1.05203	35.3737	32.6243	15.2334	2.79043	18.0238	5.45916	0.574778	0.0208962	0.595674	27.5064
15	Placebo	V7	36.3953	1.15723	37.5525	31.4503	15.5921	2.62822	18.2203	5.93258	0.606069	0.0159223	0.621991	38.0642
16	NR	V1	31.2978	1.43076	32.7285	21.8749	16.8357	2.80665	19.6423	5.99848	0.484769	0.0253726	0.510142	19.106
16	NR	V7	83.0934	2.73528	85.8287	30.3784	21.188	0.908799	22.0968	23.3143	0.519542	0.0169171	0.536459	30.7111
17	NR	V1	21.578	0.820582	22.3986	26.2959	13.0094	1.71985	14.7292	7.56427	0.528338	0.0278596	0.556198	18.9643
17	NR	V7	85.9878	2.75632	88.7441	31.1966	23.6512	2.33624	25.9874	10.1236	0.560964	0.041289	0.602253	13.5863
18	Placebo	V1	28.4466	0.904745	29.3514	31.4416	16.9313	1.33054	18.2619	12.7251	0.621558	0.0333308	0.654888	18.6481
18	Placebo	V7	31.1682	1.28348	32.4516	24.2842	17.0509	2.79043	19.8413	6.11048	0.724228	0.0293517	0.753579	24.6741
19	Placebo	V1	27.8418	1.51492	29.3568	18.3784	15.2812	3.2284	18.5096	4.73338	0.736008	0.0373099	0.773318	19.7269
19	Placebo	V7	25.2067	0.778501	25.9852	32.3785	13.966	0.92502	14.891	15.098	0.639577	0.0218909	0.661468	29.2165
20	NR	V1	26.2003	1.07307	27.2733	24.4162	15.5921	2.40113	17.9932	6.49367	0.541383	0.0213936	0.562777	25.3059
20	NR	V7	108.451	2.81944	111.271	38.4655	25.8752	3.06619	28.9414	8.43889	0.648373	0.0328334	0.681206	19.7473
21	Placebo	V1	29.613	1.32556	30.9386	22.34	14.3008	3.0013	17.3021	4.76485	0.699516	0.0343256	0.733841	20.3788
21	Placebo	V7	32.0321	1.28348	33.3156	24.9573	15.4725	2.82287	18.2954	5.48114	0.702003	0.0318387	0.733841	22.0487
22	NR	V1	23.9539	1.47284	25.4268	16.2637	13.5833	3.39061	16.9739	4.00617	0.591872	0.0432785	0.63515	13.6759
22	NR	V7	43.8687	1.11515	44.9838	39.3388	17.027	0.827694	17.8547	20.5716	0.510589	0.02587	0.536459	19.7367
23	Placebo	V1	32.1185	1.3466	33.4651	23.8516	17.5531	4.05566	21.6087	4.32804	0.587553	0.0278596	0.615412	21.0898
23	Placebo	V7	27.9714	0.568094	28.5395	49.2373	14.9464	1.24944	16.1959	11.9625	0.548347	0.0144301	0.562777	38.0001

## Sheet: Figure 4a-q
Figure 4a-q
Subject ID	Randomisation	Visit		Me-Nam (µM)	NAAD (µM)	GDP (µM)	ATP (µM)	Me-2-PY (µM)	GTP (µM)	NAD+ (µM)	NADP+ (Relative)	Adenosine (µM)	ADP (µM)	AMP (µM)	Nam (µM)	Nam N-oxide (µM)	ADPR (µM)	NAR (µM)	NR (µM)	NMN (µM)
			Extraction method	polar	semipolar	polar	polar	polar	polar	polar	polar	semipolar	semipolar	semipolar	semipolar	semipolar	semipolar	polar	polar	semipolar
			Annotation level	2a	2a	1	1	2a	1	1	1	1	1	1	1	1	2a	1	1	1
			LOD	0.00036887	0.00491491	0.260834	1.35436	2.53044	2.16495	0.0609885	6060.6	0.00332858	1.00448	0.0381386	0.0484586	0.00403244	0.00160262	2.73421	0.000311156	0.0188409
10	Placebo	V1		0.105639	0.00751942	1.108	161.065	14.0774	3.10112	10.9124	327536	0.0112698	59.5522	2.633	9.37253	0.0130294	6.99184	3.90589	0.007969	2.8422
10	Placebo	V7		0.0987591	0.00838621	1.09182	156.358	10.5075	2.93379	9.28177	333689	0.0113859	56.3389	1.89485	9.05063	0.0058554	6.91114	2.95398	0.0051285	2.48178
11	NR	V1		0.0333775	0.00619488	1.53741	197.966	4.10436	4.63812	2.78178	392792	0.0139201	77.7734	4.13566	15.2657	0.0338531	13.1556	5.1921	0.000954133	1.99403
11	NR	V7		4.26513	0.983059	1.62571	221.615	125.867	3.98807	79.2676	594266	0.0143833	81.8281	4.50477	26.2037	1.87919	18.8045	8.62176	0.00122649	5.13742
12	NR	V1		0.060865	0.00870459	1.51337	198.523	4.65201	3.14739	11.2505	480364	0.0193577	68.7427	4.64828	12.9395	0.0151344	9.88382	9.68196	0.00213945	1.58172
12	NR	V7		3.20126	0.498904	1.04895	180.47	111.643	3.33817	121.643	627185	0.0151037	56.9639	3.69503	13.6326	0.278286	11.6683	7.34865	0.00300215	3.76262
13	Placebo	V1		0.0962083	0.0114657	1.73587	257.171	7.09179	3.92381	20.8682	571710	0.0167991	73.8582	3.55662	14.2712	0.0165882	12.1274	9.10917	0.000894266	3.47528
13	Placebo	V7		0.154061	0.00710992	1.79365	279.79	11.1176	3.75146	23.8619	563488	0.0163278	83.0396	3.60677	12.8943	0.0104696	11.3162	12.935	0.00287946	3.57585
14	NR	V1		0.0483348	0.00795725	1.42001	204.376	4.46295	3.58391	16.5564	508054	0.0204216	58.4484	3.09243	12.5901	0.0090513	10.4115	11.5671	0.00347119	3.00244
14	NR	V7		1.39668	0.121147	1.12394	169.997	151.903	2.84425	47.349	479945	0.0112298	51.877	3.31961	12.1926	0.373741	10.4631	6.93799	0.00567709	3.25347
15	Placebo	V1		0.0336659	0.00848079	1.36141	263.098	2.66477	4.15798	4.76237	422738	0.0118621	64.2401	2.01345	21.5441	0.00469812	19.7062	6.0547	0.00212559	1.64434
15	Placebo	V7		0.0496557	0.011303	1.48102	286.258	4.53962	3.72959	6.53777	463881	0.0121415	64.8058	2.63614	21.5951	0.00433512	19.6994	7.74568	0.00248174	2.59054
16	NR	V1		0.0529914	0.00626436	1.2761	147.115	5.62896	2.64522	7.08139	398225	0.0151439	53.7798	3.53054	16.5651	0.0297081	12.9248	7.81177	0.00114796	2.07165
16	NR	V7		2.35868	0.32886	1.45025	203.654	105.823	3.08334	81.9071	605021	0.0205635	60.491	3.32113	19.8265	0.451723	18.0676	9.93746	0.00478427	4.07881
17	NR	V1		0.0294641	0.00751583	1.02054	156.479	4.95993	2.77365	2.5023	274665	0.0239755	60.9297	3.10745	13.9793	0.0131507	10.9111	6.03563	0.00172362	1.62327
17	NR	V7		4.02044	0.538012	1.43746	233.604	161.15	3.54145	76.9876	585123	0.021011	65.1878	3.60319	19.3929	0.96871	18.1578	10.8315	0.00289516	5.24924
18	Placebo	V1		0.0296729	0.00907847	1.16023	115.245	9.62431	3.10625	10.3819	534379	0.0175223	51.7755	2.02514	14.4666	0.0227969	11.9825	8.12754	0.00201232	2.43879
18	Placebo	V7		0.185474	0.0105901	1.68384	230.021	11.6186	3.40019	12.2121	589711	0.0247993	60.6747	2.31742	14.855	0.0238792	12.8418	11.6761	0.00257024	4.51494
19	Placebo	V1		0.108497	0.00793535	1.48927	167.641	5.54865	3.43856	12.9027	460509	0.0175203	58.6575	2.70329	10.2306	0.0175928	8.59173	10.4336	0.000168574	2.48621
19	Placebo	V7		0.102875	0.00678414	1.74977	228.811	5.04939	3.58067	9.33687	530183	0.0141373	63.8426	3.5417	13.0343	0.0152988	10.731	13.0361	0.00112246	1.73441
20	NR	V1		0.0672974	0.00480235	1.58801	196.65	3.75722	3.47606	4.15125	498408	0.0211519	64.8435	3.17524	16.3831	0.0168472	13.5863	13.1973	3.67395e-05	1.87314
20	NR	V7		2.77709	0.283782	1.7187	226.571	133.419	3.33127	114.534	633045	0.0203575	57.7765	3.41387	17.5879	0.278974	17.0802	12.4787	0.00423846	3.97111
21	Placebo	V1		0.071047	0.00601758	1.56868	230.986	5.92128	3.44139	10.2977	503783	0.0149173	70.8584	3.02576	15.4889	0.0190576	14.3735	11.6544	0.00267602	1.68534
21	Placebo	V7		0.0779501	0.00852232	1.96289	261.608	7.17075	3.26344	10.7618	634365	0.0162102	77.1995	4.61828	16.4168	0.0179446	13.907	11.8351	0.00249763	3.33195
22	NR	V1		0.000369048	0.0103941	1.68576	213.234	5.61831	3.46726	4.74412	488839	0.0248601	90.9828	32.6441	12.3062	0.0103189	4.51887	12.4021	0.00125891	1.72398
22	NR	V7		0.798501	0.0080226	1.47599	236.467	9.46639	3.16268	33.7475	550304	0.0170515	65.1032	4.14813	14.0222	0.00675627	12.9869	10.9355	0.000425592	2.47444
23	Placebo	V1		0.115178	0.00706066	1.67557	228.411	5.0609	3.26444	7.72804	451953	0.0638217	65.352	3.34738	15.986	0.0186827	14.8175	10.7478	0.00520694	2.55404
23	Placebo	V7		0.0975692	0.00628959	1.7663	212.866	4.9955	3.42892	4.55328	478116	0.0190377	60.0981	2.64409	17.0984	0.0221426	15.3622	11.2307	0.00100171	1.66268
4	Placebo	V1		0.0583747	0.00649661	1.81735	231.04	4.97012	3.35052	7.89921	404126	0.0205729	73.5168	3.67083	15.3888	0.0100093	12.4816	10.253	0.00563995	2.90267
4	Placebo	V7		0.0768865	0.00917387	2.18108	250.088	7.35569	3.60312	8.70306	421529	0.0175683	81.2893	6.11925	13.8807	0.0186927	11.5591	10.1509	0.0027879	3.86748
5	NR	V1		0.0594145	0.00772716	1.5047	193.097	4.99543	3.88371	7.85135	573113	0.0160426	58.0209	2.47758	11.8324	0.00754935	9.80594	6.4741	-0.000182157	2.01514
5	NR	V7		3.90651	1.38876	1.23032	168.637	146.301	2.77444	110.119	582953	0.0155552	54.7405	2.60029	13.178	0.659916	10.8126	6.72997	0.00923469	4.92061
6	Placebo	V1		0.057404	0.00522928	1.60079	301.823	5.35385	3.40204	18.8259	515672	0.0198304	82.0354	4.45206	13.4483	0.0185096	12.5163	9.01963	0.00395104	3.23414
6	Placebo	V7		0.0984736	0.00874756	1.46392	302.269	6.3416	4.1321	19.3592	532626	0.0205985	103.376	5.98445	13.4406	0.015459	11.4269	8.14072	0.00143288	3.62972
7	NR	V1		0.107911	0.00651819	1.64411	247.136	5.86849	3.21187	2.27669	335135	0.0136955	58.1664	2.84642	13.4247	0.042367	10.456	4.71879	0.00148452	1.97278
7	NR	V7		5.42152	0.851062	1.10425	192.431	150.785	2.96083	114.028	573261	0.017601	57.6328	2.72123	18.686	0.752113	17.7175	9.48031	0.0100388	5.82406
8	Placebo	V1		0.220944	0.00701019	1.65168	248.32	4.73571	3.21953	14.0546	541169	0.0197685	76.2677	3.64615	12.0997	0.0151414	10.0416	10.4246	0.00348071	2.61697
8	Placebo	V7		0.0873231	0.0071511	1.62618	261.118	4.18454	3.38948	10.6902	512289	0.0198367	76.7103	4.21803	12.0373	0.0104467	10.021	9.98755	0.000771578	2.46332
9	NR	V1		0.152775	0.0104164	1.6607	249.304	7.98464	3.72323	14.9838	526222	0.0183746	73.6317	3.95291	13.1915	0.0374626	11.3087	10.8249	0.000912559	2.51103
9	NR	V7		2.11095	0.0475101	1.31707	227.583	105.183	2.80141	42.3501	536302	0.0156209	80.1585	5.17755	14.4634	0.414242	12.1428	7.1316	0.00313426	3.36122
Values marked in red are below the limit of detection.

## Sheet: Figure 4r-x
Figure 4r-x
Subject ID	Randomisation	Visit		Me-Nam (µM)	Me-2-PY (µM)	Nam N-oxide (µM)	Nam (µM)	NR (µM)	NAR (µM)	NMN (µM)
			Annotation level	1	2a	1	1	1	1	1
			LOD	0.226139	0.0175339	0.00583489	2.02469	0.00553515	0.000243903	0.817716
4	Placebo	V1		17.2603	0.391242	0.0407454	1.61993	1.76911	0.000438546	1.02373
4	Placebo	V7		47.4055	1.55808	0.0877723	2.49218	2.01824	0.006944	1.3654
5	NR	V1		28.3051	0.383884	0.0416038	2.13761	1.9422	0.00087467	0.969989
5	NR	V7		565.568	20.3161	1.05924	5.59168	2.82738	0.623403	0.892532
6	Placebo	V1		59.7829	0.731721	0.114697	3.24337	3.65119	0.00754548	1.6965
6	Placebo	V7		59.8151	0.783925	0.0705395	2.70118	2.76156	0.0139292	1.3741
7	NR	V1		56.6744	1.07342	0.0826688	2.31835	2.20338	0.0207454	1.16798
7	NR	V7		920.19	25.8468	2.55876	15.5347	3.49266	2.30883	0.994268
8	Placebo	V1		98.715	0.514678	0.0628827	3.31508	10.9606	0.00330862	1.20819
8	Placebo	V7		60.7471	0.243558	0.0319536	2.03209	3.535	0.00152931	1.01413
9	NR	V1		92.0624	0.958443	0.10586	3.14374	1.76392	0.00450381	1.26829
9	NR	V7		588.203	28.2503	1.74572	9.02299	1.33934	0.298869	1.03559
10	Placebo	V1		30.5818	0.796142	0.0168524	1.71875	1.21242	0.00476683	0.992599
10	Placebo	V7		18.969	0.550881	0.0113684	1.422	0.761677	0.0022326	0.875591
11	NR	V1		63.9744	0.955431	0.254249	3.06574	2.96123	0.0047548	1.18898
11	NR	V7		1592.38	56.4856	14.2078	28.8091	5.12706	2.5322	1.37182
12	NR	V1		37.1707	0.661237	0.0869154	3.13984	1.18996	0.00252007	0.943178
12	NR	V7		872.281	31.6652	1.92464	15.222	1.99503	1.42272	1.02391
13	Placebo	V1		66.0484	0.710793	0.0729634	2.69196	2.14535	0.00782261	0.82649
13	Placebo	V7		79.2676	3.83198	0.17668	2.8846	3.20695	0.0105127	0.972258
14	NR	V1		29.2535	0.566017	0.0497685	2.47416	1.42242	0.00286266	0.832882
14	NR	V7		900.715	35.692	2.27909	3.38694	3.05487	0.619597	1.06211
15	Placebo	V1		20.176	0.377149	0.0183659	1.91265	2.69332	0.00358588	1.41794
15	Placebo	V7		44.8015	0.630733	0.0410579	3.2107	3.37549	0.0050688	1.31606
16	NR	V1		23.6579	0.649467	0.0994163	2.7191	1.72897	0.0227096	0.959449
16	NR	V7		655.064	28.9826	4.30702	12.513	2.10605	2.14162	1.0846
17	NR	V1		52.3374	0.881241	0.0708591	2.59915	1.78675	0.00137147	1.23186
17	NR	V7		986.535	36.9381	4.45771	20.2714	4.46765	2.08472	1.1345
18	Placebo	V1		28.3448	0.831319	0.0209692	2.23611	4.02009	0.00195742	0.924106
18	Placebo	V7		29.7325	1.09183	0.054709	2.61085	0.970415	0.00217179	0.969752
19	Placebo	V1		37.657	0.405229	0.0481277	1.89039	0.83708	0.00226986	1.03222
19	Placebo	V7		34.0637	0.277501	0.0417018	2.01704	1.26446	0.00138208	0.935623
20	NR	V1		33.868	0.547942	0.0798358	2.46746	3.32671	0.0106699	1.30541
20	NR	V7		730.603	41.7828	2.05228	7.19747	5.86341	1.02294	1.51951
21	Placebo	V1		40.0847	0.995068	0.0715708	2.25642	2.20816	0.00337875	1.08491
21	Placebo	V7		23.7275	0.642255	0.0552481	1.99698	1.40695	0.000204894	0.881597
22	NR	V1		29.0088	0.238641	0.0196688	1.88153	2.78742	0.000648134	0.927978
22	NR	V7		67.1419	0.789961	0.0274198	1.90312	1.71335	0.00186233	0.871296
23	Placebo	V1
23	Placebo	V7		64.3848	0.618812	0.133462	2.35897	2.95806	0.00492778	1.17316
Values marked in red are below the limit of detection.
Blank cells denote missing data.

## Sheet: Figure 5a-c
Figure 5a-c
Subject ID	Randomisation	Visit	Homocysteine (µmol/L)
4	Placebo	V1	12.4
4	Placebo	V2	11.2
4	Placebo	V3	10.7
4	Placebo	V4	11.9
4	Placebo	V5	12
4	Placebo	V6	12.1
4	Placebo	V7	12.3
5	NR	V1	16.7
5	NR	V2	19.3
5	NR	V3	18.3
5	NR	V4	19
5	NR	V5	20.3
5	NR	V6	19.4
5	NR	V7	17.1
6	Placebo	V1	10.8
6	Placebo	V2	12.1
6	Placebo	V3	12.6
6	Placebo	V4	11.9
6	Placebo	V5	11.1
6	Placebo	V6	10.2
6	Placebo	V7	10.4
7	NR	V1	10.1
7	NR	V2	11.7
7	NR	V3	11.4
7	NR	V4	11.6
7	NR	V5	11.7
7	NR	V6	13.5
7	NR	V7	12
8	Placebo	V1	16.7
8	Placebo	V2	15.2
8	Placebo	V3	17.5
8	Placebo	V4	14.9
8	Placebo	V5	18.1
8	Placebo	V6	14.6
8	Placebo	V7	16.7
9	NR	V1	14.9
9	NR	V3	15
9	NR	V2	13.1
9	NR	V4	16.7
9	NR	V5	16.1
9	NR	V7	16.4
9	NR	V6	15.4
10	Placebo	V1	17.7
10	Placebo	V2	15.7
10	Placebo	V3	15.4
10	Placebo	V4	17.9
10	Placebo	V5	15.3
10	Placebo	V6	16.9
10	Placebo	V7	15.8
11	NR	V1	13.7
11	NR	V2	15.9
11	NR	V4	15.5
11	NR	V3
11	NR	V5	16.6
11	NR	V6	16.9
11	NR	V7	16.3
12	NR	V1	16.5
12	NR	V2	20.8
12	NR	V3	19
12	NR	V4	20.1
12	NR	V5	21.3
12	NR	V6	19.7
12	NR	V7	18.2
13	Placebo	V1	9.2
13	Placebo	V2	10.2
13	Placebo	V4	9.1
13	Placebo	V3	9.9
13	Placebo	V5	12.5
13	Placebo	V6	9.4
13	Placebo	V7	10.8
14	NR	V1	11.3
14	NR	V4	13.2
14	NR	V3	15.4
14	NR	V2	14.9
14	NR	V5	13.9
14	NR	V6	14.5
14	NR	V7	13.6
15	Placebo	V1	17
15	Placebo	V2	17.2
15	Placebo	V4	16.5
15	Placebo	V3	16.8
15	Placebo	V5	15.7
15	Placebo	V6	14.4
15	Placebo	V7	15.6
16	NR	V1	9.5
16	NR	V2	11.1
16	NR	V3	11.1
16	NR	V4	10
16	NR	V5	10.6
16	NR	V6	11.4
16	NR	V7	10.6
17	NR	V1	10.1
17	NR	V2	14.2
17	NR	V3	11
17	NR	V4	13.6
17	NR	V5	11.8
17	NR	V6	15.7
17	NR	V7	11.8
18	Placebo	V1	24.5
18	Placebo	V2	21.4
18	Placebo	V3	18.9
18	Placebo	V4	19.7
18	Placebo	V5	19.1
18	Placebo	V6	19.6
18	Placebo	V7	19.8
19	Placebo	V1	8.2
19	Placebo	V2	10.1
19	Placebo	V3	9.2
19	Placebo	V4	9.8
19	Placebo	V5	10.8
19	Placebo	V6	10.5
19	Placebo	V7	9
20	NR	V1	11.6
20	NR	V7	13.7
20	NR	V2	13.8
20	NR	V3	12.2
20	NR	V4	12.2
20	NR	V5	12.8
20	NR	V6	13.7
21	Placebo	V1	16
21	Placebo	V2	14.9
21	Placebo	V3	14.9
21	Placebo	V4	13.4
21	Placebo	V5	14.9
21	Placebo	V6	14.4
21	Placebo	V7	15.2
22	NR	V1	10.8
22	NR	V2	13.3
22	NR	V4	13.4
22	NR	V5	16.5
22	NR	V6	12.1
22	NR	V7	12.1
23	Placebo	V1	9.1
23	Placebo	V2	9.8
23	Placebo	V4	8.7
23	Placebo	V3	10.1
23	Placebo	V5	10
23	Placebo	V6	9.9
23	Placebo	V7	8.7

## Sheet: Figure 5d-g
Figure 5d-g
Subject ID	Randomisation	Visit		Homocysteine (Relative)	SAM (µM)	SAH (µM)	SAM/SAH ratio (Relative)
			Extraction method	polar	polar	semipolar
			Annotation level	2a	1	1
			LOD	5038.45	0.009592	0.00192905	NA
10	Placebo	V1		429690	2.12178	0.314935	6.73721
10	Placebo	V7		435384	2.0371	0.302007	6.74522
11	NR	V1		632521	2.4578	0.274619	8.94985
11	NR	V7		892539	2.53848	0.334835	7.58129
12	NR	V1		1.16511e+06	2.73764	0.314473	8.7055
12	NR	V7		487440	3.10765	0.273195	11.3752
13	Placebo	V1		1.42697e+06	3.92544	0.286812	13.6865
13	Placebo	V7		696415	3.35715	0.273565	12.2718
14	NR	V1		917857	2.55011	0.295262	8.63676
14	NR	V7		644935	2.61282	0.290748	8.98655
15	Placebo	V1		1.06649e+06	3.05973	0.288366	10.6106
15	Placebo	V7		950807	3.45269	0.301999	11.4328
16	NR	V1		1.60057e+06	2.28364	0.305471	7.4758
16	NR	V7		1.23612e+06	2.78593	0.296053	9.41023
17	NR	V1		338838	2.61772	0.261892	9.99539
17	NR	V7		98784.8	3.28431	0.31592	10.396
18	Placebo	V1		879676	2.64298	0.35878	7.36657
18	Placebo	V7		696499	3.12595	0.326953	9.56086
19	Placebo	V1		815946	2.09602	0.267856	7.82518
19	Placebo	V7		875835	2.28814	0.26265	8.71174
20	NR	V1		698193	2.40714	0.254218	9.46883
20	NR	V7		924017	2.77873	0.26518	10.4786
21	Placebo	V1		999782	2.84884	0.260396	10.9404
21	Placebo	V7		1.06927e+06	3.08375	0.289303	10.6592
22	NR	V1		1.81231e+06	3.32498	0.238247	13.956
22	NR	V7		657163	3.32532	0.255959	12.9916
23	Placebo	V1		1.13897e+06	2.74324	0.2801	9.79381
23	Placebo	V7		1.064e+06	2.43172	0.252008	9.64935
4	Placebo	V1		1.28262e+06	3.22463	0.310782	10.3758
4	Placebo	V7		1.3509e+06	2.86165	0.280837	10.1897
5	NR	V1		1.01662e+06	1.71771	0.2756	6.23262
5	NR	V7		1.06924e+06	1.88731	0.305198	6.18389
6	Placebo	V1		635156	3.41581	0.302013	11.3101
6	Placebo	V7		577883	3.81544	0.286005	13.3405
7	NR	V1		666145	1.97297	0.241397	8.17315
7	NR	V7		692686	2.25639	0.311799	7.23666
8	Placebo	V1		861954	3.08801	0.329982	9.35813
8	Placebo	V7		739288	3.2046	0.321651	9.96297
9	NR	V1		435659	3.63834	0.31707	11.4749
9	NR	V7		619302	3.14181	0.300951	10.4396

## Sheet: Figure 5h-i
Figure 5h-i
Subject ID	Randomisation	Visit		Homocysteine (Relative)	SAM (µM)
			Annotation level	2a	1
			LOD	3823.09	0.474952
4	Placebo	V1		1816874	31.0557
4	Placebo	V7		3210270	50.6307
5	NR	V1		594416	35.0993
5	NR	V7		373915	18.3125
6	Placebo	V1		1232856	80.0824
6	Placebo	V7		983280	47.1964
7	NR	V1		1564250	42.9266
7	NR	V7		499619	24.3162
8	Placebo	V1		674353	50.3103
8	Placebo	V7		640005	27.5758
9	NR	V1		364439	25.676
9	NR	V7		841810	21.7307
10	Placebo	V1		427479	13.2637
10	Placebo	V7		849640	9.88235
11	NR	V1		1811986	70.2738
11	NR	V7		2119993	51.2587
12	NR	V1		1300196	44.7513
12	NR	V7		585586	42.6947
13	Placebo	V1		1224810	37.4732
13	Placebo	V7		1012242	47.8735
14	NR	V1		1306798	27.0608
14	NR	V7		839472	38.5107
15	Placebo	V1		1488479	49.4022
15	Placebo	V7		1824840	84.3117
16	NR	V1		1858198	48.5783
16	NR	V7		1314621	47.3483
17	NR	V1		345019	37.3781
17	NR	V7		465685	36.3192
18	Placebo	V1		708808	17.194
18	Placebo	V7		509244	37.8289
19	Placebo	V1		421296	22.9793
19	Placebo	V7		245387	24.1647
20	NR	V1		1627165	53.4071
20	NR	V7		1552552	49.1607
21	Placebo	V1		1451658	51.9682
21	Placebo	V7		502420	19.1347
22	NR	V1		660731	13.0291
22	NR	V7		145371	11.9002
23	Placebo	V1
23	Placebo	V7		1015292	41.2644
Blank cells denote missing values.

## Sheet: Figure 5j-k
Figure 5j-k
Subject ID	Randomisation	Visit		Betaine (Area)	Methionine (Area)
			Extraction method	semipolar	semipolar
			Annotation level	1	1
			LOD	1.13641e+07	98357.9
10	Placebo	V1		6.27518e+08	40520112
10	Placebo	V7		6.11175e+08	62479608
11	NR	V1		5.34931e+08	34307076
11	NR	V7		4.50273e+08	36463844
12	NR	V1		5.29769e+08	38656048
12	NR	V7		4.59001e+08	29396218
13	Placebo	V1		6.93949e+08	26250452
13	Placebo	V7		6.45054e+08	23295706
14	NR	V1		6.04894e+08	35072780
14	NR	V7		5.73089e+08	28419856
15	Placebo	V1		6.91604e+08	28648038
15	Placebo	V7		6.24184e+08	41637148
16	NR	V1		7.21325e+08	29469620
16	NR	V7		7.32138e+08	33820024
17	NR	V1		6.62085e+08	22279430
17	NR	V7		6.48905e+08	22178510
18	Placebo	V1		5.8047e+08	40901316
18	Placebo	V7		6.21543e+08	25228536
19	Placebo	V1		5.76139e+08	32652700
19	Placebo	V7		5.50761e+08	30517880
20	NR	V1		6.54988e+08	35646908
20	NR	V7		6.08227e+08	30423934
21	Placebo	V1		5.92451e+08	25898412
21	Placebo	V7		6.77918e+08	26445776
22	NR	V1		5.7364e+08	23269024
22	NR	V7		5.37147e+08	29738640
23	Placebo	V1		5.20937e+08	29596466
23	Placebo	V7		5.58089e+08	22991688
4	Placebo	V1		5.38669e+08	31799588
4	Placebo	V7		5.14974e+08	26251388
5	NR	V1		4.35152e+08	47806840
5	NR	V7		3.98076e+08	42408528
6	Placebo	V1		5.54464e+08	28751902
6	Placebo	V7		5.60831e+08	29441466
7	NR	V1		6.24059e+08	29255180
7	NR	V7		5.65072e+08	39732260
8	Placebo	V1		5.69391e+08	34593664
8	Placebo	V7		5.50489e+08	28778228
9	NR	V1		4.25371e+08	38879084
9	NR	V7		3.94657e+08	29461764

## Sheet: Table 1
Table 1
Subject ID	Randomisation	Age (years)*	Sex*	Year of PD diagnosis	Years since PD diagnosis	Drug compliance (%)	BMI (kg/m2)	MDS-UPDRS Part I	MDS-UPDRS Part II	MDS-UPDRS Part III	MDS-UPDRS Part IV	Total MDS-UPDRS	Hoehn and Yahr score
4	Placebo	NA	NA	2014	8	98	30.5	4	7	18	6	35	2
5	NR	NA	NA	2015	7	98	28.7	20	24	35	13	92	3
6	Placebo	NA	NA	2014	8	97	28.9	15	8	37	6	66	2
7	NR	NA	NA	2014	8	97	22.5	4	9	30	0	43	2
8	Placebo	NA	NA	2009	13	90	26.4	5	11	24	7	47	2
9	NR	NA	NA	2018	4	97	23.4	10	5	39	5	59	2
10	Placebo	NA	NA	2012	10	95	29	5	10	22	0	37	2
11	NR	NA	NA	2019	3	97	23.4	11	11	23	0	45	2
12	NR	NA	NA	2013	9	92	24.2	7	12	27	10	56	2
13	Placebo	NA	NA	2018	4	93	23.8	8	12	20	1	41	2
14	NR	NA	NA	2018	4	90	27.7	4	6	22	0	32	1
15	Placebo	NA	NA	2018	4	97	25.5	9	11	53	0	73	2
16	NR	NA	NA	2020	2	91	27.3	4	5	11	0	20	1
17	NR	NA	NA	2017	5	95	28.7	10	4	18	8	40	2
18	Placebo	NA	NA	2020	2	97	25.5	3	5	22	0	30	2
19	Placebo	NA	NA	2020	2	97	22.9	10	6	20	3	39	2
20	NR	NA	NA	2012	10	90	26.1	1	4	35	5	45	2
21	Placebo	NA	NA	2009	13	95	29.3	2	8	21	0	31	2
22	NR	NA	NA	2020	2	97	20.4	7	14	57	0	78	3
23	Placebo	NA	NA	2017	5	97	26.1	5	4	10	0	19	1
*Removed due to data privacy laws. As study was performed only in one center, participants could be identified using these parameters.

[truncated: 4 more sheets: Table 2, Table 3, Table 4, Key]
